# Supplementary material for: Recognition and control of neutrophil extracellular trap formation by MICL
Source: Nature. 2024 Aug 14;633(8029):442–50. doi: 10.1038/s41586-024-07820-3 (PMC11390483; doi:10.1038/s41586-024-07820-3)
Supplement: Supplementary file 3 — Source Data Fig. 1 [file 41586_2024_7820_MOESM3_ESM.xlsx]

## Sheet: Fig 1b
	WT								MICL KO
Neutrophils	1.69	3.26	1.19	3.12	3.77	0.66	3.88	2.39	10.1	16.1	14.9	12.4	10.9	6.16	7.2	1.73
Ly6Chigh cells	0.12	0.64	0.13	0.28	0.28	0.095	0.33	0.22	0.59	1.38	0.56	0.8	0.68	0.24	0.52	0.13
Ly6Clow cells	1	1.43	0.37	0.84	0.62	0.22	1.31	1.09	0.86	2.07	1.01	1.12	1.31	0.5	1.84	0.6
APCs	0.7	0.97	0.24	0.87	0.15	0.069	0.8	0.45	0.32	0.69	0.49	0.57	0.48	0.16	0.91	0.37

## Sheet: Fig 1d
	WT			MICL KO
Isotype	19.9	15.3	16.9	23.3	12.5	19
αLy6G	1.89	2.34	7.25	1.05	6.64	2.77

## Sheet: Fig 1e
Time (days)	WT Isotype					KO Isotype					WT Ly6G					KO Ly6G
4	0	0	0	0	0	0	0	0	0	0	0	0	0	0	0	0	0	0	0	0
5	0	0	0	0	1	1	1	0	0	0	1	0	0	0	0	0	1	0	0	0
6	0	2	0	0	2	1	1	6	0	0	2	1	0	0	0	1	2	0	0	0
7	2	5	3	3	3	2	2	8	2	0	0	0	0	0	0	1	1	0	0	0
8	2	8	5	4	4	3	2	11	3	1	1	0	0	0	0	0	0	0	0	0
9	0	6	4	2	3	2	3	13	4	1	0	0	0	0	0	0	0	0	0	0
10	0	5	3	2	2	3	4	12	3	2	0	0	0	0	0	0	0	0	0	0
11	0	5	3	2	0	4	4	12	4	1	0	0	0	0	0	0	0	0	0	0
12	0	5	3	3	1	3	4	11	2	1	0	0	0	0	1	0	0	1	0	0
13	0	4	2	1	1	2	4	10	2	1	0	0	0	0	1	0	0	0	0	0
14	0	3	2	1	0	1	4	10	2	2	0	0	0	0	1	0	0	0	0	0

## Sheet: Fig 1g
	WT										MICL KO
Day 7	6	2	4	1	6	8	8	4	6	7	6	5	3	10	5	6	5	10	3	10
Day 8	6	2	4	2	5	8	6	2	3	4	6	7	5	9	8	9	9	12	6	11
Day 9	4	5	6	6	4	4	0	1	1	5	7	5	2	4	6	6	2	9	9

## Sheet: Fig 1h
WT-WT	KO-WT
2	2
1	3
1	3
0	1
0	1
1	1.5
1	0.2
1.6	2.4
0.3	2.4
