# Supplementary material for: Recognition and control of neutrophil extracellular trap formation by MICL
Source: Nature. 2024 Aug 14;633(8029):442–50. doi: 10.1038/s41586-024-07820-3 (PMC11390483; doi:10.1038/s41586-024-07820-3)
Supplement: Supplementary file 4 — Source Data Fig. 2 [file 41586_2024_7820_MOESM4_ESM.xlsx]

## Sheet: Fig 2a
	PMA						Zymosan						MSU
Minutes	WT			MICL KO			WT			MICL KO			WT			MICL KO
0	1064	949	1076	500	396	505	33	58	55	208	216	188	45	38	56	59	64	76
3	3794	3824	3958	5007	4465	5384	44	41	40	183	184	157	41	48	42	75	90	58
6	3544	3695	3800	4890	4757	4964	36	42	36	129	125	92	50	48	52	82	96	97
9	3063	3252	3274	4138	4081	4449	39	31	45	86	96	80	49	44	70	148	125	137
12	4004	3983	4211	4653	4588	5209	55	65	46	86	99	83	78	84	113	285	260	272
15	4801	4847	5057	5407	5328	5999	79	92	91	186	173	128	133	169	178	600	468	512
18	5712	5738	5769	5815	5757	6466	167	218	222	386	417	259	204	245	299	1126	868	940
21	6378	6277	6674	6328	6504	7328	421	475	556	754	860	654	268	345	355	1714	1261	1351
24	7037	6939	7066	7195	6994	7762	810	968	1095	1235	1402	1309	338	428	377	1758	1539	1523
27	7431	7247	6837	7701	7424	7736	1142	1587	1810	1722	2186	1939	323	417	367	1847	1486	1547
30	7505	7038	6752	8022	7583	7581	1794	2083	2592	2171	2801	2808	285	395	388	1698	1436	1472
33	7529	6912	6570	8136	7431	7201	2358	2584	3220	2428	3224	3494	281	414	381	1499	1369	1329
36	7314	6728	6243	8008	7165	6827	2888	2900	3610	2797	3550	4188	243	354	357	1434	1210	1171
39	7004	6378	6176	7740	6952	6689	3121	3341	3841	2972	3773	4481	230	344	261	1184	1060	1021
42	6914	6346	5899	7517	6555	6172	3242	3463	4119	2907	3869	4605	201	261	228	1078	951	798
45	6844	6236	5689	7260	6369	5728	3514	3618	4162	2912	3826	4682	193	239	198	1035	862	770
48	6608	6054	5475	6799	5952	5558	3408	3595	4293	2663	3606	4329	201	237	210	869	790	663
51	6579	5809	5409	6598	5686	5273	3478	3384	4024	2563	3525	4306	153	176	148	834	681	602
54	6320	5576	5201	6442	5648	4933	3522	3109	3646	2338	3051	3987	141	208	138	740	534	528
57	6192	5469	4920	5994	5345	4962	3280	3048	3563	2276	2826	3692	119	197	139	649	549	495
60	5986	5216	4839	5939	4984	4692	3174	2892	3212	2124	2763	3406	129	181	118	625	474	416
63	6048	5121	4624	5641	4939	4419	2927	2756	2944	1812	2397	3158	133	149	126	573	474	391
66	5575	4987	4324	5490	4920	4324	2844	2631	2627	1620	2180	2884	102	137	92	511	436	371
69	5526	4779	4269	5182	4781	4140	2603	2442	2673	1532	1995	2762	84	126	82	460	388	354
72	5297	4581	4088	5178	4656	3852	2313	2165	2425	1314	1911	2454	99	123	94	435	345	366
75	5170	4413	3940	4843	4285	3861	2263	2062	2155	1235	1738	2298	104	87	84	389	320	300
78	4940	4259	3669	4911	4354	3710	2068	1787	1988	1108	1595	2166	65	100	89	399	338	294
81	4704	3988	3401	4705	4181	3500	1885	1714	1914	982	1394	2027	97	78	70	317	290	257
84	4682	3993	3320	4541	4095	3402	1707	1482	1697	836	1318	1760	65	77	82	304	263	266
87	4421	3661	3303	4474	4088	3141	1683	1389	1537	784	1220	1686	62	86	74	300	246	246
90	4215	3603	3173	4547	3888	3106	1481	1256	1428	691	1066	1530	51	72	68	299	263	257
93	3998	3372	2912	4278	3740	3028	1361	1124	1392	696	976	1473	75	84	64	283	254	210
96	4002	3413	2868	4073	3541	2891	1245	1071	1090	573	910	1312	55	71	49	239	215	216
99	3811	3199	2754	4211	3584	2870	1195	1083	1132	584	925	1279	60	73	43	252	263	221
102	3739	3161	2696	3936	3440	2659	1060	963	1040	511	792	1149	46	64	32	212	205	164
105	3755	3025	2590	4003	3401	2643	1052	893	993	461	721	1128	47	56	38	207	195	188
108	3449	2949	2502	3916	3396	2472	900	720	868	501	699	1044	40	76	51	189	178	182
111	3528	2837	2572	3775	3337	2554	906	754	807	398	616	1022	37	67	54	177	167	171
114	3420	2699	2350	3779	3199	2419	810	726	773	372	595	938	51	62	42	189	162	152
117	3307	2774	2198	3774	3021	2406	740	638	712	344	563	855	33	67	48	151	143	168
120

## Sheet: Fig 2b
	WT						MICL KO
-	16	5.10638	19.6013	9.34911	10.1313		4	2.67062	9.89011	8.78378	3.16623
MSU	47	31	28	47.8899	28.866	17.9814	22	19	8	24.635	21.7699	20.1413
PMA	14	36.349	28.2337	14.1509	13.1687		8	30.1154	28.3439	4.86111	10.906

## Sheet: Fig 2e
	-							PAD4 inh
WT	10163	6112	38627	7527	25291	15066	32890	7182	7157	28880	27142	27109	41446	36589
MICL KO	31644	29978	75119	28815	66051	64021		25468	17205	22599	37098	9685	26334	35343

## Sheet: Fig 2f
Cells *10'6/ml	-							PAD4 inh
WT	0.148	0.0978	0.622	1.14	2.53	0.927	0.862	0.065	0.118	0.777	0.629	0.842	0.929	0.962
MICL KO	2	0.9455	1.399	2.267	0.645	0.7904		1.156	1.487	0.908	1.381	0.438	2.422	1.811

## Sheet: Fig 2g
Day	WT Vehicle				WT+GSK484				MICL KO Vehicle				MICLKO+GSK484
0	0	0	0	0	0	0	0	0	0	0	0	0	0	0	0	0
1	0	0	0	0	0	0	0	0	0	0	0	0	0	0	0	0
2	0	0	0	0	0	0	0	0	0	0	0	0	0	0	0	0
3	0	0	0	0	0	0	0	0	1	0	0	1	0	1	0	0
4	1	2	2	1	1	2	1	2	2	1	1	2	1	2	1	1
5	2	3	2	3	3	4	2	3	2	4	3	3	2	3	2	2
6	3	6	4	5	5	7	5	4	7	8	6	6	6	6	5	7
7	5	5	6	7	7	8	6	6	8	9	7	6	7	6	6	8
8	4	5	5	5	6	7	5	4	7	10	8	7	5	5	4	6
9	4	5	4	4	4	5	3	3	9	12	9	8	4	3	3	4
10	4	4	4	4	3	4	4	3	12	12	10	9	4	3	4	4
