# Supplementary material for: Recognition and control of neutrophil extracellular trap formation by MICL
Source: Nature. 2024 Aug 14;633(8029):442–50. doi: 10.1038/s41586-024-07820-3 (PMC11390483; doi:10.1038/s41586-024-07820-3)
Supplement: Supplementary file 5 — Source Data Fig. 3 [file 41586_2024_7820_MOESM5_ESM.xlsx]

## Sheet: Fig 3a
Minutes	MSU		MSU +HB3		MSU + iso			Minutes	NETs		NETs + HB3		NETs + isotype
0	20	45	30	32	37	20		0	33	36	20	35	37	46
3	11	29	47	31	26	45		3	41	33	46	40	46	53
6	32	37	42	53	52	34		6	33	29	137	127	44	49
9	65	55	78	84	91	57		9	35	44	333	329	67	62
12	114	114	152	213	227	127		12	34	38	532	506	84	86
15	179	156	389	459	323	228		15	47	36	708	569	69	111
18	239	247	747	832	472	385		18	45	40	705	630	93	112
21	300	293	1169	1310	648	527		21	35	39	671	592	98	134
24	339	293	1701	1680	626	684		24	36	26	666	536	114	134
27	339	301	2125	1936	659	702		27	46	27	587	526	97	127
30	341	332	2317	2087	622	733		30	39	34	603	500	97	117
33	369	320	2371	2053	563	687		33	41	41	593	501	72	94
36	337	302	2365	1992	617	587		36	43	41	553	466	58	86
39	360	310	2136	1860	506	597		39	42	33	504	422	77	68
42	377	335	2010	1698	543	600		42	44	40	446	395	69	56
45	344	324	1917	1575	487	538		45	31	39	414	315	64	60
48	339	300	1738	1473	437	550		48	27	27	374	293	57	50
51	330	317	1630	1306	429	559		51	36	26	291	234	49	44
54	354	259	1478	1179	406	451		54	26	36	236	224	52	36
57	381	238	1378	1019	357	527		57	28	25	196	177	52	49
60	322	259	1248	872	373	405		60	42	18	203	185	49	48
63	257	227	1140	832	257	335		63	31	26	159	165	46	38
66	297	189	1001	745	276	317		66	30	24	146	125	49	43
69	250	215	848	611	246	294		69	39	29	158	133	38	55
72	248	184	834	566	216	313		72	28	28	137	125	54	48
75	222	163	682	495	192	247		75	25	29	134	134	46	43
78	207	137	717	439	202	272		78	30	26	99	141	36	50
81	197	141	607	413	214	185		81	36	35	122	122	43	67
84	174	139	520	346	165	202		84	46	30	118	100	40	47
87	177	115	507	310	146	214		87	27	27	79	97	47	48
90	167	113	435	308	115	166		90	35	33	89	93	53	42
93	140	98	418	258	117	125		93	21	31	98	107	39	48
96	151	94	389	236	122	132		96	45	25	112	90	40	72
99	129	82	319	208	102	137		99	35	28	93	66	31	48
102	132	84	316	201	119	136		102	24	24	81	80	48	64
105	128	76	258	145	90	111		105	37	31	62	75	21	50
108	86	59	228	175	88	85		108	40	32	69	60	30	75
111	95	64	218	117	79	104		111	20	43	58	56	51	49
114								114	26	24	57	54	38	69
117								117
120								120

## Sheet: Fig 3b
Minutes	MSU			MSU+HB3			MSU+isotype				Minutes	PMA			PMA +HB3			PMA+isotype
0	28	26	28	119.25	32	25	31	34	24		0	44.75	57.25	33.25	36	27	26	29	41	27
10	34	37	34	118	37.75	30	29	32	40		10	47.75	56.5	31.25	35	54	53	26	34	29
20	37	39	44	147.25	47	33	44	39	49		20	45.5	58.25	35.5	40	48	38	30	41	33
30	68	53	60	170	79.25	50	45	80	72		30	49.25	64.25	42.5	48	51	91	33	46	35
40	160	94	89	244.5	167.75	129	62	146	150		40	58.25	74	46.25	47	61	103	41	52	44
50	243	147	150	353.5	318.75	255	77	225	253		50	65	86.75	54.5	60	59	121	50	69	45
60	348	233	228	491	493	406	117	312	360		60	77.5	100.5	71	71	74	140	67	81	58
70	459	323	326	637	693.75	558	180	418	475		70	94.5	109	86	77	83	156	73	94	75
80	567	431	432	792.75	877.25	717	266	541	590		80	128.75	133.25	103	88	93	179	89	112	95
90	667	538	541	940.75	1060.75	877	348	646	722		90	234	205.5	161.25	128	126	213	129	172	170
100	785	642	677	1090	1229.5	1032	448	759	865		100	442	346.75	295.75	240	217	309	232	311	303
110	898	754	809	1228.75	1377	1173	558	876	983		110	713.75	594.75	552	434	408	487	421	532	491
120	1020	871	933	1359.75	1528	1303	680	982	1117		120	985.25	874.75	853.25	703	657	727	691	815	702
130	1113	995	1062	1491	1650.75	1442	817	1072	1222		130	1211.25	1121	1140.75	970	920	961	955	1078	869
140	1225	1138	1203	1607	1771.25	1552	935	1186	1305		140	1373	1324.5	1379	1232	1140	1183	1214	1309	1034
150	1346	1272	1321	1711.25	1873.5	1659	1064	1288	1415		150	1474.75	1461.75	1548.75	1399	1317	1385	1410	1490	1166
160	1446	1382	1425	1806	1968.25	1753	1167	1391	1510		160	1560.5	1565	1664.75	1508	1432	1535	1564	1606	1236
170	1555	1495	1525	1880.25	2049.75	1843	1285	1496	1583		170	1608.75	1631	1737.75	1601	1520	1650	1663	1688	1303
180	1639	1593	1606	1966.5	2123	1920	1390	1594	1670		180	1649	1680.75	1801	1663	1584	1737	1763	1764	1336
190	1734	1699	1691	2044.5	2209.75	1991	1496	1682	1756		190	1681.75	1729.25	1847	1716	1636	1807	1815	1785	1387
200	1791	1755	1774	2116	2262	2043	1562	1750	1812		200	1710.75	1755.75	1884.75	1747	1658	1839	1880	1821	1405
210	1831	1841	1814	2177.75	2321.5	2105	1657	1852	1854		210	1731.75	1772.5	1913.25	1777	1705	1881	1919	1851	1432
220	1894	1891	1869	2234.75	2361.75	2158	1736	1919	1910		220	1761.5	1797.25	1937.5	1798	1703	1902	1927	1877	1438
230	1924	1920	1903	2281.75	2411.5	2189	1804	1974	1978		230	1783.25	1818.25	1957	1816	1729	1941	1968	1902	1462
240	1975	1965	1946	2326.75	2452	2219	1864	2025	1998		240	1793.25	1824.75	1972	1821	1755	1954	1974	1921	1484
250	1996	2008	1979	2348.25	2476.5	2253	1894	2055	2037		250	1810.75	1853.5	1997.75	1844	1757	1986	2003	1947	1501
260	2028	2061	2017	2383.5	2505.5	2290	1954	2101	2045		260	1827.25	1859	2000.5	1867	1780	2000	2021	1949	1504
270	2061	2069	2039	2422.25	2532.5	2316	1979	2148	2071		270	1833.75	1876.75	2026.25	1871	1789	2009	2040	1976	1523
280	2112	2092	2070	2442.75	2561	2323	2016	2172	2101		280	1848.25	1888	2027.25	1890	1796	2043	2041	1990	1531
290	2119	2117	2075	2479	2592.75	2359	2033	2201	2150		290	1862.5	1903.25	2040.75	1907	1823	2055	2070	1998	1549
300	2151	2134	2097	2494.5	2605.25	2369	2083	2233	2156		300	1871.25	1916.25	2059.5	1922	1819	2062	2066	2019	1563
310	2151	2157	2104	2509	2620	2375	2090	2253	2151		310	1875.25	1920.5	2066.25	1919	1832	2079	2080	2018	1559
320	2171	2173	2135	2541.25	2651.5	2411	2096	2284	2196		320	1879.75	1920.75	2076.75	1937	1857	2107	2084	2029	1566
330	2179	2187	2160	2562.5	2673.25	2425	2132	2305	2216		330	1880.5	1928.5	2082.5	1943	1861	2113	2095	2043	1580
340	2192	2191	2165	2576	2675.75	2442	2113	2311	2220		340	1884.75	1940.75	2092.5	1961	1872	2115	2108	2052	1586
350	2215	2227	2175	2592.5	2713.25	2461	2144	2342	2258		350	1902.25	1953.75	2101.75	1950	1873	2129	2137	2062	1583
360	2229	2227	2199	2607	2716.75	2469	2173	2339	2258		360	1888.75	1951	2113.75	1982	1873	2126	2119	2070	1600
370	2239	2226	2216	2619.5	2732.75	2491	2193	2371	2270		370	1891	1957.25	2121.75	1975	1888	2141	2128	2074	1592
380	2252	2243	2218	2622.5	2744.25	2496	2192	2392	2272		380	1898.25	1961.75	2109.75	1983	1891	2146	2141	2081	1600
390	2271	2230	2224	2630.5	2742.5	2490	2194	2382	2296		390	1904.5	1960.5	2113.25	2006	1908	2135	2143	2093	1617
400	2265	2256	2223	2634.75	2760	2500	2195	2391	2292		400	1914	1968	2122	2006	1890	2145	2154	2093	1611
410	2273	2269	2232	2636.75	2759.25	2524	2197	2405	2299		410	1907.75	1979.75	2122	2002	1898	2148	2163	2093	1616
420											420

## Sheet: Fig 3c
Minutes	HD 1			HD 2			RA 4			RA 12			RA 18			RA 38			RA 40
0	28	28	26	18	26	21	24	20	19	27	17	27	18	12	22	28	31	29	28	16	27
3	15	38	29	19	13	19	31	33	17	28	26	14	15	17	25	23	24	24	77	34	32
6	46	40	34	15	21	23	40	39	30	31	22	21	36	33	35	54	44	60	265	131	123
9	47	45	36	34	34	28	31	41	24	49	27	33	27	51	41	91	111	83	430	278	190
12	51	42	23	38	37	26	41	36	40	26	30	53	44	50	80	188	164	162	725	340	323
15	33	31	38	42	47	27	44	50	36	44	41	54	61	67	98	317	259	354	1053	498	427
18	38	45	27	57	57	34	75	55	50	50	49	50	85	86	119	555	486	604	1241	672	530
21	48	45	54	51	45	39	77	72	82	65	58	49	156	144	154	746	671	689	1221	808	683
24	38	66	57	40	42	45	105	84	87	77	82	84	188	184	204	832	755	749	1109	899	769
27	38	55	58	61	34	31	126	84	109	111	106	95	266	236	264	760	710	684	1013	800	749
30	61	46	68	50	45	38	140	119	153	131	136	139	211	234	263	620	648	599	961	764	717
33	64	45	56	57	36	35	183	125	195	130	141	127	273	290	272	603	649	620	878	702	686
36	65	61	44	53	55	44	170	144	198	144	164	152	253	255	288	528	554	542	737	659	602
39	45	51	57	46	33	39	174	127	184	175	146	122	249	263	287	486	515	530	679	556	570
42	60	58	59	47	37	52	187	142	166	162	155	160	238	266	243	473	507	456	655	553	498
45	46	50	60	36	45	32	192	117	160	171	144	169	225	256	225	416	454	432	539	466	455
48	40	39	46	36	31	25	160	127	147	167	159	180	219	219	190	307	413	362	541	387	387
51	38	55	50	44	47	36	142	140	150	169	168	181	181	208	215	332	317	277	508	394	324
54	58	57	60	36	37	30	173	122	180	142	156	152	161	209	171	288	334	301	408	361	352
57	44	51	37	30	41	26	135	125	121	123	133	143	148	199	153	235	256	255	408	306	281
60	41	58	41	32	40	23	129	99	135	114	108	123	166	172	141	199	215	238	350	293	287
63	43	53	36	21	27	35	114	92	95	125	113	98	128	152	129	217	198	197	276	248	240
66	44	30	46	37	37	32	96	81	90	103	106	84	149	131	130	182	207	193	305	228	219
69	44	38	51	36	28	34	84	96	94	98	90	94	116	125	122	178	169	154	264	213	215
72	32	46	39	34	33	31	90	75	94	91	89	70	109	140	100	157	170	158	256	199	176
75	26	30	30	42	41	39	93	78	95	87	70	74	111	100	126	159	158	144	237	163	175
78	34	35	36	28	32	35	67	63	86	75	79	69	66	106	103	129	130	114	192	151	165
81	46	47	53	41	41	34	66	56	75	72	65	65	94	108	98	139	109	137	196	162	135
84	21	36	48	38	29	33	64	65	77	61	62	73	84	109	79	124	119	114	189	144	135
87	29	36	30	25	24	17	54	49	71	60	60	57	64	104	90	101	98	133	208	112	147
90	38	44	33	31	27	30	52	51	74	47	61	65	74	80	66	97	103	116	191	130	122
93	21	32	33	19	29	36	61	56	61	60	58	40	74	85	76	90	86	89	197	98	114
96	38	38	24	34	21	26	48	37	51	39	59	52	68	78	57	84	99	83	179	108	87
99	31	44	28	40	20	26	51	45	51	53	49	41	81	66	56	90	84	108	144	101	114
102	25	27	40	16	20	20	42	63	55	46	26	43	62	62	56	77	83	77	134	73	96
105	26	45	26	27	19	19	46	39	52	40	31	66	68	64	51	84	70	84	139	91	100
108	30	31	22	33	24	29	37	46	62	54	44	50	66	67	52	83	90	71	134	92	83
111	19	36	38	19	23	18	31	45	41	58	45	59	62	53	60	69	78	70	123	70	86
114	32	30	21	20	24	26	57	48	47	53	41	34	55	51	46	77	73	69	135	71	65
117	29	28	32	29	24	37	53	33	49	47	48	57	65	56	59	66	63	65	117	66	68
120

## Sheet: Fig 3d
RA	Healthy
0.0722	0.026
0.0556	0.2816
0.065967	0.0848
0.082	0.0297
0.149967	0.1742
0.284367	0.147
0.2277	0.0374
0.300367	0.2509
0.346867	0.0372
0.184933	0.0714
0.247633	0.0405
0.1461	0.0423
0.2841	0.0354
0.325267	0.235
0.083967	0.0441
0.330667	0.0023
0.073433	0.0386
0.042533	0.0372
0.2094	0.0123
0.200867	0.185
0.227533	0.0119
0.257333	0.0357
0.122033	0.0406
0.192567	0.0151
0.0457	0.0482
0.151533	0.3636
0.106267	0.0556
0.050667	0.0631
0.207567	0.132
0.160867	0.1073
0.232867	0.0244
0.2643	0.2907
0.230467	0.0887
0.3336	0.1694
0.103767	0.0746
0.298967	0.0857
0.394733	0.0312
0.265733	0.3021
0.204433	0.0528
0.304667	0.011
0.089367	0.0416
0.139233	0.1223
0.5822	0.0311
0.3802	0.2903
0.378267	0.0374
0.106833	0.0161
0.180333	0.1148
0.0992	0.0319
0.2928	0.064
0.038333	0.4206
0.344433	0.0598
0.173733	0.0974
0.676533	0.0282
0.601133	0.1336
0.544933	0.0503
0.149333	0.2526
0.243233	0.0356
0.054667	0.0568
0.178733	0.036
0.1352	0.0678
0.174933	0.1164
0.226433	0.4649
0.261267	0.0894
0.190167	0.1392
0.1654	0.5822
0.303333	0.3802
0.2791	0.0308
0.052367	0.2165
0.3703	0.0051
0.0341	0.0125
0.112767	0.0414
-0.13977	0.0326
0.6097	-0.0518
0.4682	0.1832
0.3947	-0.0073
0.7509	0.0036
0.2206	-0.0094
0.1268	-0.0424
0.2683	0.0094
0.7788	0.1603
0.0964	0.1528
0.4499	0.0168
0.7564	0.0481
0.5383	0.0386
0.1481	0.0508
0.2418	0.4248
0.4194	0.1719
0.0029	0.1046
0.3374	0.2292
0.5477	0.1237
0.1432	0.0264
0.2256	0.1976
0.2498	0.0317
0.1648	0.1026
0.1697	0.0334
0.2319	0.0244
0.0548	0.0256
0.1428	0.1596
0.0608	0.0304
0.0635	0.0025
0.2021	0.0589
0.108	0.0433
0.0321	0.0148
0.0486	0.1913
0.1289	0.064
0.0463	0.014
0.0436	0.0613
0.0591	0.0243
0.0749	0.0579
0.0971	0.3015
0.0779	0.1083
0.0336	0.2259
-0.0372	0.0994
-0.0476	0.0655
-0.1165	0.0225
-0.0235	0.2189
0.0023	0.0936
-0.0217	0.0551
-0.0887	0.066
-0.1369	0.0334
0.1013	-0.0007
0.0251	0.2242
0.0219	0.0131
0.0291	0.0287
0.1069	0.0449
0.2119	0.0296
0.383	0.1043
0.2505	0.2224
0.1014	0.0196
0.1133	-0.0021
0.0689	0.0024
0.2736	0.0262
0.0318
0.2221
0.0641
0.1241
0.1761
0.2267
0.2885
0.2573
0.2193
0.2681
0.1885
0.2779
0.0758
0.1793
0.1747
0.1342
0.2447
0.0468
0.1613
0.1589
0.2857
0.2069
0.0741
0.1712
0.06
0.09
0.1138
0.2171
0.0861
0.0691
0.1763
0.164
0.1377
0.1373
0.0314
0.0957
0.0457
0.0623
0.0048
0.0284
0.0531
0.2123
0.2326
0.0548
0.1375
0.1394
0.1117
0.1723
0.0978
0.1369
0.1085
0.0174
0.1783
0.104
0.0304
0.0661
0.0136
0.1089
0.1024
0.0781
0.267
0.1119
0.1921
0.1051
0.1821
0.2328
0.1128

## Sheet: Fig 3e
sno	antihmicl	rffigure
196	0.1133	4
182	0.0462667	7.1
162	0.0218667	10
508	0.219267	10
524	0.158933	10
536	0.0740667	10
639	0.106267	10
112	0.0546667	11
113	0.178733	11
125	0.0321333	11
147	0.0607667	11
195	0.1069	11
538	0.0599667	11
617	0.0556	11
625	0.0659667	11
629	0.0457	11
658	0.298967	11
690	0.106833	11
699	0.0992	11
702	0.2928	11
494	0.124133	12
703	0.0383333	12
474	0.231933	15
636	0.0734333	15
670	0.304667	15
671	0.139233	15
602	0.082	16
610	0.149967	19.9
131	0.5477	20
152	0.0964333	20
158	0.241767	20
193	0.101367	20
463	0.226433	20
488	0.0688667	20
490	0.0317667	20
541	0.137333	20
549	0.0530667	20
592	0.0780667	20
148	0.126833	21
594	0.0136	21
698	0.180333	21
544	0.0314	22
177	0	23
604	0.184933	24
495	0.176067	25
122	0.202067	30
157	0.148133	31
159	0.0251	31
558	0.0284333	32
187	0	36
426	0.1128	36
442	0.232633	38
563	0.137533	40
115	0.174933	42
179	0.161333	46
509	0.0757667	49
830	0.273633	52.1
575	0.182067	60
593	0.108867	61
471	0.142833	64
567	0.104	64
623	0.0839667	64
666	0.204433	64
689	0.3802	64
110	0.1352	66
535	0.206867	79.3
138	0.112767	82
641	0.151533	91.1
548	0.113767	91.9
116	0.0634667	96
169	0	97.3
140	0.0468333	107
503	0.179333	107
680	0.149333	107
130	0.337433	108
612	0.2277	113
192	0.250467	114.4
553	0.111733	116.3
660	0.265733	117
513	0.244733	125
481	0.101333	130
686	0.378267	130
199	0.383033	139
682	0.3336	140
601	0.102367	141
441	0.2123	164
153	0.756433	168
656	0.207567	185
485	0	187
578	0.192067	187
100	0.190167	197
603	0.300367	198
632	0.330667	202
555	0.00476667	212
635	0.2094	213
101	0.1654	218
622	0.325267	219
482	0.0290667	226
476	0	243
165	0	253
533	0.285733	256
554	0.136933	256
630	0.192567	280
650	0.160867	292
141	0.394733	296
511	0.277867	340
560	0.1783	360
1183	0.5822	377
576	0.1051	380
637	0.200867	405
561	0.1085	412
139	0.6097	426
605	0.346867	432
478	0.1289	442
176	0.0971333	479
470	0.0977667	499
133	0.2498	500
537	0.164033	506
674	0.232867	532
574	0.1119	565
189	0.0779	569
659	0.394733	616
123	0.108033	730
964	0.2791	748
142	0.750933	764
479	0.0436	778
475	0.4194	907
166	0	924
581	0.232767	942
518	0.176267	1600

## Sheet: Fig 3f
sno	antihmicl	ccpfigure
134	0.1432	0.5
559	0.0173667	0.5
136	0.0341	0.6
514	0.0691	0.6
570	0.0304	0.6
621	0.1461	0.7
637	0.200867	0.8
541	0.137333	0.9
125	0.0321333	1
536	0.0740667	1
617	0.0556	1
471	0.142833	1.3
592	0.0780667	1.3
524	0.158933	1.4
549	0.0530667	1.4
568	0.266967	1.4
610	0.149967	1.4
652	0.0506667	1.4
699	0.0992	1.4
702	0.2928	1.5
157	0.148133	1.8
195	0.1069	1.9
448	0.134167	1.9
671	0.139233	1.9
131	0.5477	2
152	0.0964333	2
158	0.241767	2
187	0	2
193	0.101367	2
547	0.0899667	2
639	0.106267	2
572	0.0661333	2.2
625	0.0659667	2.2
108	0.243233	2.3
196	0.1133	2.4
128	0.00286667	2.6
112	0.0546667	2.7
184	0.0641333	2.8
116	0.0634667	3
622	0.325267	3
690	0.106833	3
147	0.0607667	3.1
476	0	3.8
703	0.0383333	3.8
605	0.346867	4.6
197	0.211867	6.8
641	0.151533	7.3
575	0.182067	13
149	0.1697	14
593	0.108867	15
478	0.1289	24
146	0.220633	26
567	0.104	26
155	0.449867	28
553	0.111733	28
689	0.3802	29
192	0.250467	30
156	0.538267	38
483	0.0336333	38
682	0.3336	39
145	0.164767	41
668	0.0893667	41
503	0.179333	45
608	0.284367	55
132	0.225633	57
162	0.0218667	58
126	0.0485667	59
630	0.192567	59
523	0.171233	64
633	0.0425333	69
426	0.1128	75
666	0.204433	81
475	0.4194	86
101	0.1654	91
574	0.1119	98
139	0.6097	100
113	0.178733	101
546	0.137667	114
635	0.2094	118
165	0	131
612	0.2277	131
100	0.190167	141
494	0.124133	150
704	0.601133	156
170	0.00233333	159
602	0.082	179
627	0.122033	180
148	0.126833	185
680	0.149333	192
660	0.265733	195
603	0.300367	203
735	0.676533	210
561	0.1085	213
698	0.180333	219
123	0.108033	222
177	0	223
658	0.298967	228
122	0.202067	229
507	0.268133	230
594	0.0136	232
683	0.173733	235
492	0.226667	248
138	0.112767	252
629	0.0457	252
674	0.232867	253
675	0.2643	258
706	0.344433	262
679	0.230467	270
656	0.207567	286
551	0.303333	300
601	0.102367	303
110	0.1352	304
504	0.217133	305
130	0.337433	340
141	0.394733	340
142	0.750933	340
166	0	340
179	0.161333	340
189	0.0779	340
199	0.383033	340
463	0.226433	340
474	0.231933	340
479	0.0436	340
482	0.0290667	340
509	0.0757667	340
517	0.0861	340
525	0.0622667	340
533	0.285733	340
535	0.206867	340
537	0.164033	340
548	0.113767	340
563	0.137533	340
576	0.1051	340
578	0.192067	340
623	0.0839667	340
632	0.330667	340
650	0.160867	340
654	0.103767	340
659	0.394733	340
670	0.304667	340
1183	0.5822	340
730	0.544933	394
151	0.0547667	410
620	0.2841	417
581	0.232767	426
506	0.1885	430
159	0.0251	438
564	0.139433	494
963	0.0523667	500
133	0.2498	600
135	0.3703	600
143	0.268333	600
144	0.7788	600
150	0.468233	600
163	0.0748667	600
186	0.0591	600
441	0.2123	600
442	0.232633	600
447	0.174733	600
462	0.261267	600
470	0.0977667	600
500	0.2885	600
527	0.0457333	600
531	0.0957	600
560	0.1783	600
604	0.184933	600
613	0.0722	600
619	0.247633	600
634	0.227533	600
646	0.257333	600
485	0	760
115	0.174933	4340

## Sheet: Fig 3g
Lupus patients	Healthy controls
0.086467	0.0233
-0.0268	-0.05413
0.085	-0.08883
0.0321	-0.03947
0.015467	-0.0551
0.030433	-0.02897
0.021933	-0.0147
-0.12273	-0.11737
0.027733	-0.10707
0.0771	-0.09473
0.0218	-0.05337
0.140567	-0.13343
0.161467	-0.15277
0.044433	-0.18557
0.149533	-0.13167
0.034467	-0.10457
0.0506	-0.33657
-0.02277	-0.4195
0.189833	-0.18523
0.184633	-0.10063
0.1873	-0.40467
0.023767	-0.05917
-0.23297	-0.0562
-0.00667	-0.00367
-0.0958
-0.14737
-0.04313
-0.0073
-0.03683
0.375433
-0.01953
0.195433
-0.09377
0.0096
-0.03883
-0.062
-0.05247
0.029233
0.052433

## Sheet: Fig 3h
sCOVID-19	mCOVID-19	HD
0.1984	0.389767	0.395067
0.0699	0.277667	0.286767
0.188133	0.237333	0.083767
0.431667	0.146267	0.1576
0.306633	0.0772	0.4971
0.144567	0.051667	0.041733
0.0248	0.41	0.065467
0.394767	0.234367	0.0968
0.2622	0.139133	0.4523
0.102067	0.0238	0.117733
0.527067	0.090467	0.308967
0.4541	0.098733	0.086167
0.0143	0.310233	-0.0227
0.417367	0.305867	0.121533
0.5709	0.147233	0.371867
0.500667	0.028867	0.027767
0.0105	0.398833	0.4274
0.0583	0.211933	0.231833
0.364	0.156833	0.246933
0.162733	0.106233	0.090867
0.173033	0.0068	0.3133
0.0838	-0.01613	0.163333
0.191433	0.142	0.097667
0.356233	0.063533	0.144467
0.031233	0.5155	0.0779
0.373767		0.1912
0.3829		0.222
0.498167		0.134833
0.321		0.168633
0.258833		0.059667
0.403667		0.017133
0.499233		0.107
0.115733		0.2741
-0.0001		0.314933
0.4601		0.196233
0.508067		0.060233
0.426033
0.2319
0.151
0.433633
0.2169
0.279633
0.1154
0.047067
0.010967
0.187167
0.140433
0.378267
0.456333
0.379733
0.199167
0.1354
0.382667
0.449533
0.161433
0.439767
0.271
0.281133
0.403133
0.150133
0.443567
0.321167
0.188267
0.321467
0.487367
0.1525
0.0092

## Sheet: Fig 3i
Minutes	SLE 8			SLE 8+MSU			SLE 8+MSU+FchMICL				AUC values
0	35	26	40	46	45	46	46	46	49		SLE 8	SLE 8+MSU	SLE 8+MSU+FchMICL
3	161	146	145	111	87	120	109	100	114		9831	22161	4941
6	176	154	146	98	89	93	124	130	127		10143	14942	10583
9	195	140	139	187	113	81	84	118	168		9146	15729	9039
12	182	180	131	379	159	105	49	133	139
15	248	215	160	513	308	219	50	148	189
18	214	216	129	551	383	295	38	202	151
21	177	196	135	464	381	360	44	185	153
24	148	150	142	439	324	388	47	203	132
27	121	135	141	315	257	341	33	190	118
30	111	111	122	294	219	301	32	178	105
33	89	108	101	318	166	258	19	170	112
36	92	100	104	297	188	217	44	154	104
39	89	103	105	244	195	216	40	116	97
42	73	81	109	252	172	189	30	127	92
45	75	76	77	256	160	174	44	119	90
48	86	90	81	240	134	141	44	80	75
51	61	75	73	218	132	131	33	89	76
54	60	74	82	203	124	123	33	76	73
57	66	70	69	183	96	122	45	73	69
60	63	61	62	151	114	113	32	74	70
63	58	55	57	159	79	101	46	55	54
66	55	63	58	146	94	103	48	59	49
69	51	61	45	126	91	88	28	73	48
72	38	52	44	134	81	96	29	70	68
75	38	46	44	86	91	79	31	48	43
78	49	47	46	84	61	63	18	57	46
81	49	44	47	115	54	66	39	49	32
84	50	68	53	71	65	79	47	54	46
87	46	57	29	89	67	70	41	41	45
90	44	48	43	87	56	63	49	41	39
93	45	35	42	68	55	50	33	40	39
96	33	40	39	92	56	56	40	49	39
99	37	37	40	79	57	63	44	36	25
102	34	41	46	66	59	56	16	39	33
105	34	52	36	66	58	40	27	35	40
108	22	36	33	61	22	49	34	26	28
111	34	41	20	46	51	37	29	32	21
114	40	38	36	54	40	46	34	13	24
117	31	52	35	44	40	56	34	45	31
120
