# Supplementary material for: Recognition and control of neutrophil extracellular trap formation by MICL
Source: Nature. 2024 Aug 14;633(8029):442–50. doi: 10.1038/s41586-024-07820-3 (PMC11390483; doi:10.1038/s41586-024-07820-3)
Supplement: Supplementary file 6 — Source Data Fig. 4 [file 41586_2024_7820_MOESM6_ESM.xlsx]

## Sheet: Fig 4a
Minutes	NETs WT			NETs KO			WT Medium			MICL KO Medium
0	100	84	79	109	93	75	30	35	26	17	25	29
3	137	129	126	226	277	218	39	30	32	23	25	33
6	167	127	178	344	445	367	55	41	47	42	39	33
9	150	141	203	444	463	375	51	46	32	55	45	41
12	117	129	169	370	439	342	45	34	34	50	45	54
15	115	114	153	368	424	391	34	43	30	49	42	43
18	95	86	121	300	372	296	40	40	26	49	32	56
21	84	57	100	263	255	274	45	40	43	38	37	37
24	72	67	97	215	253	190	33	35	35	37	38	53
27	50	58	59	155	216	154	34	30	26	27	56	37
30	48	44	63	159	149	144	37	30	42	42	46	44
33	39	44	50	133	138	126	37	24	29	35	43	28
36	39	30	37	108	109	112	36	33	51	25	28	32
39	31	34	38	90	114	93	29	46	29	30	48	33
42	32	28	40	101	90	87	37	26	20	26	32	40
45	30	30	38	80	77	76	39	45	26	42	35	30
48	25	27	25	79	84	66	31	36	31	24	42	18
51	21	32	42	61	73	81	38	45	32	23	32	36
54	18	20	23	64	63	58	33	43	34	34	36	23
57	23	22	19	55	36	36	25	28	26	31	20	24
60	18	9	21	47	49	36	38	26	25	23	28	26
63	21	32	21	40	49	44	22	41	27	35	33	27
66	23	18	26	35	39	32	27	15	31	18	25	28
69	21	16	28	52	45	32	32	29	20	19	33	33
72	26	17	28	32	25	38	24	31	26	31	16	24
75	30	31	26	29	34	27	24	30	29	29	23	41
78	18	19	18	29	37	31	42	28	26	20	22	33
81	26	17	22	31	24	30	40	27	30	26	19	33
84	29	16	15	34	33	35	21	32	25	21	20	29
87	28	26	24	26	35	30	26	39	17	28	34	37
90	16	23	17	31	26	17	35	24	27	31	33	34
93	15	24	24	21	29	26	30	32	14	27	29	32
96	22	16	24	26	29	23	24	17	19	21	24	20
99	28	14	31	23	32	16	27	22	21	20	43	25
102	17	13	19	33	23	22	18	21	23	34	11	15
105	15	21	18	32	32	31	14	19	20	21	22	17
108	29	20	21	19	33	32	21	23	16	16	24	16
111	14	23	5	16	22	22	27	16	14	19	14	24
114	32	26	16	83	38	42	20	23	19	25	20	29
117
120

## Sheet: Fig 4c
Minutes	NETs		NETs + HB3		NETs + isotype
0	33	36	20	35	37	46
3	41	33	46	40	46	53
6	33	29	137	127	44	49
9	35	44	333	329	67	62
12	34	38	532	506	84	86
15	47	36	708	569	69	111
18	45	40	705	630	93	112
21	35	39	671	592	98	134
24	36	26	666	536	114	134
27	46	27	587	526	97	127
30	39	34	603	500	97	117
33	41	41	593	501	72	94
36	43	41	553	466	58	86
39	42	33	504	422	77	68
42	44	40	446	395	69	56
45	31	39	414	315	64	60
48	27	27	374	293	57	50
51	36	26	291	234	49	44
54	26	36	236	224	52	36
57	28	25	196	177	52	49
60	42	18	203	185	49	48
63	31	26	159	165	46	38
66	30	24	146	125	49	43
69	39	29	158	133	38	55
72	28	28	137	125	54	48
75	25	29	134	134	46	43
78	30	26	99	141	36	50
81	36	35	122	122	43	67
84	46	30	118	100	40	47
87	27	27	79	97	47	48
90	35	33	89	93	53	42
93	21	31	98	107	39	48
96	45	25	112	90	40	72
99	35	28	93	66	31	48
102	24	24	81	80	48	64
105	37	31	62	75	21	50
108	40	32	69	60	30	75
111	20	43	58	56	51	49
114	26	24	57	54	38	69
117
120

## Sheet: Fig 4d
	Fc-control						Fc-MICL
NETs	0.0323	0.0263	0.0402	0.0225	0.0209	0.0231	0.4353	0.3326	0.2193	0.4145	0.4113
NETs+proteinase K	0.0176	0.0178	0.0333	0.0177	0.0175	0.0267	0.3431	0.1812	0.1979	0.3354	0.3235
NETs+DNase	0.0213	0.0226	0.0299	0.0207	0.0196	0.0224	0.0767	0.0729	0.0684	0.1307	0.1278

## Sheet: Fig 4e
	BWZ-control								BWZ-mMICL
NETs	0.024	0.0225	0.0254	0.0652	0.0661	0.0623	0.0912	0.08	0.3307	0.3918	0.2212	0.4831	0.2639	0.3935	0.693	0.6538
NETs+proteinase K	0.0265	0.0272	0.0274	0.0664	0.0691	0.0671			0.3495	0.3054	0.2809	0.619	0.6426	0.6539
NETs+DNase	0.0253	0.0249	0.0341	0.0685	0.0694	0.0675			0.1412	0.1406	0.1311	0.3044	0.121	0.1832

## Sheet: Fig 4f
	WT										MICL KO
LPS	0.57	3.65	4.82	1.23	0.76	3.64	2.2	1.07	0.81	0.75	0.45	1.76	8.19	11.1	3.46	11.1	1.3	0.97	1.82
NETs	0.92	0.72	0.46	0.4	0.84	0.34	0.46	0.36	0.56	0.23	0.27	5.51	3.68	4.52	2.25	2.52	1.41	4.78	4.62
