# Supplementary material for: Recognition and control of neutrophil extracellular trap formation by MICL
Source: Nature. 2024 Aug 14;633(8029):442–50. doi: 10.1038/s41586-024-07820-3 (PMC11390483; doi:10.1038/s41586-024-07820-3)
Supplement: Supplementary file 7 — Source Data Fig. 5 [file 41586_2024_7820_MOESM7_ESM.xlsx]

## Sheet: Fig 5a
Minutes	Medium WT			Medium KO			Asp 10'3 WT			Asp 10'3 KO				Minutes	Medium +HB3			Medium +iso			Asp 1'3 +HB3			Asp 1'3 +iso
0														0	52	83.25	77.25	63.25	66	66	535	310.25	448.5	459	321.25	226.25
10	68	16.25	50.25	51.5	124.5	99.5	-44	-43.25	-7.16667	-4.41667	45.8333	15.75		10	53	99.25	100.25	86.75	93.25	87.75	703	594.75	602	470.5	490.5	361.25
20	81.25	19.75	44.5	51.25	137.75	108.75	29.8333	-9.16667	6	2.25	30	50.0833		20	51.75	122.25	121	112.75	115.25	107.75	881.25	727	700.5	564.75	545	416.5
30	91.5	23.75	39	53.75	138.25	110	-32	-22.5	30.5	65.5	21.5	46		30	130.75	147.25	138.5	128.25	136.5	119.5	1007.25	802.75	829.5	690.5	594.75	525.5
40	101	23.5	37.75	54	149.25	111.75	-25.5833	12.4167	0.16667	56.8333	37.0833	42.6667		40	168.75	178.25	169.25	150.75	161.25	147	1050.75	897.5	936.25	650	627.5	514.25
50	108.75	25.5	37.25	55	168	114.5	-12.9167	8.58333	15.0833	49.4167	49.1667	59.5833		50	197.5	217	200.5	177	188	168.75	1121	919.5	989	709.5	636.5	553.75
60	123.5	25.25	37.75	55.5	184	113.75	-30.5833	18.9167	3.16667	77.5833	65.8333	61.6667		60	224.75	249.75	238.5	202.25	200.5	188.75	1134.5	975	996.5	699.75	688.75	574.5
70	141.5	26	36	56.25	202.75	103	85.4167	63.6667	80	-9.25	49.25	32.5833		70	250.75	281	261	227.25	222.25	209.75	1176.75	989.5	993.25	722.25	662	584.75
80	156.75	25.75	36	56.25	212	96.25	78.6667	19.4167	86.9167	0.333333	1.33333	37.3333		80	268.5	302.75	287	244.75	232.25	226.75	1193.25	975.75	1054	688.5	658.75	525
90	179.5	25.25	38.25	58	229.5	98	71.75	26.75	74.3333	12.6667	42.1667	51.25		90	288.25	319.25	297.25	256.5	246.5	240	1223.75	1012.75	1071.75	733.75	691.75	541.5
100	194.75	27.5	38.5	59.5	234	88.5	102.833	63.5833	96.8333	-20.0833	13.6667	28.6667		100	298	330	306.75	272.5	258.5	251	1238.25	1066.5	1097.5	736	713.75	543
110	209	26.5	41	60.75	237.75	82.25	110.25	57.75	111.833	-21.3333	-4.58333	4.25		110	304.75	333.75	315.5	274.25	252.5	251.25	1302.5	1065	1121.75	720.25	776.5	590.5
120	219	28	40.5	61.75	242.5	81.25	110.417	59.6667	62.25	19.5	10	28.3333		120	300.5	334.75	320.5	285.75	255.5	250.5	1367.75	1122.75	1156	716.75	794.75	597
130	224.75	27.75	41.5	60.75	237.25	76.75	117.167	59.1667	100.25	-28	30.75	29.3333		130	298.5	333.75	312.25	279	258.25	246.25	1341.75	1147	1172.25	720.75	799.75	609
140	230.25	28.75	42.5	60.5	234.25	72.25	160.417	96.4167	87.5	-4.75	32	11.5833		140	292	322.75	305	273.75	253.5	248.75	1432.5	1185	1197.5	738	780.5	598.75
150	230.5	29	42.75	59.5	227	67	132.833	67.5833	84.4167	-13.6667	61.8333	48.1667		150	286	313.75	290	269.25	250	240	1403.25	1179.25	1239	745.75	780.25	629.75
160	228.25	28.25	44.25	60.5	226.75	63.75	124.833	40.3333	-78.75	17.75	60.75	78.6667		160	280	304.5	288.75	264.75	245.75	230.75	1479	1193	1192	767	794.25	643.5
170	225.25	28.5	44.5	59.25	219.5	60.5	92.25	33.25	-35.8333	30.9167	72.9167	112.25		170	268	297.25	276	257.5	236	223.75	1511	1242	1253.5	777.75	813.5	676
180	218.75	28.5	44.25	59	212.5	57.25	128.333	25.0833	-6.33333	102.667	142.417	84.4167		180	258	284.25	263.25	250.5	225	221.5	1559.5	1296.75	1297.75	799.25	826.5	703.75
190	218.75	27.75	42.25	55.5	212.5	54.5	80.3333	6.08333	68.3333	169.583	235.333	144.167		190	247.25	275.75	253	236.75	223.75	210.25	1599.75	1344.5	1335.75	806.5	845.25	738.25
200	206.75	28	42.25	55.5	201.25	51.75	41.75	44	84.9167	204.167	267.917	159.75		200	241	260.25	244.5	230.75	212	205.5	1694	1420.75	1397.25	869.75	893.5	765.25
210	206.5	26.75	39.75	53.5	195.25	51.75	1.91667	86.1667	134	238.75	310.25	228.917		210	239	249.5	234.75	222.25	212	195.75	1780	1497.5	1442.25	893.75	915.5	806.5
220	199.75	27.5	40	53.5	188	47	39.8333	135.333	191.083	341.833	385.833	288.083		220	218.5	243.25	224.25	210.75	199.25	188.25	1904	1577.25	1496.75	954.25	962	846.25
230	190.75	26	40.25	51	181.5	45	103.917	181.667	224	393.75	460.25	335.417		230	213.5	228.5	212	202	187.25	178.5	1988.25	1689.75	1557.25	1026.25	1007.75	901.25
240	189.5	27.75	39.5	50.5	173	43.75	154.833	241.333	281.167	443.917	529.417	368.583		240	201	219	205.75	189.25	182.5	174.5	2134.25	1773.75	1666.5	1098.25	1044	951.5
250	181.75	25.25	38.25	50	172	41	251.417	290.417	318.417	477.417	568.167	409.667		250	193	212.25	198	187.5	172.75	166.25	2254.5	1889.75	1762.25	1178.5	1121.25	1015.5
260	176.5	25	37.25	50.5	165.25	42.25	251.75	288	331.167	481.417	552.167	433.25		260	184.5	203.75	189.5	183	168	159.75	2396	2021.5	1877.75	1240.5	1187	1068.5
270	171.75	24.25	37.25	50.5	160.25	40.75	252.25	322.75	357.417	517.417	583.917	506		270	182.75	194.25	184.25	170.75	160.25	157.25	2528.5	2135	2034.25	1329.5	1271.25	1121.75
280	164.5	23.75	38.25	48.25	159	38.75	274.333	351.083	433.417	550.167	676.417	504.583		280	175	188.75	177.5	164	155	149	2649.75	2260.75	2119.5	1405.25	1339	1204.25
290	160.25	25.75	37	47.25	154.5	40	300.833	363.333	438.917	565.917	684.417	602.333		290	165.5	182.25	175.25	158.25	152.25	145.75	2808.5	2373.25	2253	1497	1426	1286.5
300	156.25	24.25	35.75	46.5	150	38	290.667	364.167	454.167	574.417	712.667	567.167		300	161.5	173.75	166	157.25	146.75	139.5	2921.75	2476.25	2382.5	1575	1486	1364.25
310	152.5	23.25	36	46	146.75	36.5	309.917	358.417	483.417	595.667	716.667	584.417		310	156.75	170.75	163	152.75	143.25	139	3061	2599.5	2484	1681.25	1589.25	1417.25
320	145.75	23	36.75	46.5	145.5	36.25	252.417	374.167	504.917	619.167	773.417	577.667		320	153.5	166.5	155.25	148.5	138.75	131.5	3143.75	2704.75	2571	1767	1670.25	1521.5
330	139.75	22.75	34.5	45.25	140.5	36.5	233.333	324.333	500.083	617.333	758.333	558.583		330	151	161.5	149.75	140.25	134	130	3230.25	2797	2688.25	1849	1740.25	1574
340	139	22	33.75	44.75	137.75	35	231.5	325.75	473.917	604.667	762.167	553.75		340	143.5	148.75	148.25	140.5	133	127.25	3336	2946	2816.5	1943.75	1841.25	1649
350	133.25	21.5	33	45.75	134.5	35	217.417	284.667	440.75	574.25	762.25	528.167		350	138.25	149.5	142	133.5	131	121.75	3422.75	3004.25	2904.75	2037	1917	1727.75
360	128	20.75	32	44	133.25	33.5	217.417	289.417	463.75	586	779.25	546.917		360	134.25	143.5	138	127.75	126.75	120.75	3514	3143.5	3056	2122.75	2000	1819.5
370	124	20.5	30.25	42.25	130.5	33.75	145.833	309.583	462.083	600.083	779.583	526.083		370	134.5	142	136.75	127.75	123.5	117.5	3592.75	3225.5	3108.25	2226.5	2076.5	1860.25
380	119	20	30.25	42	132.25	33.25	135	225.75	457.75	572.5	845.25	510.25		380	130	140.25	134	125.5	122.25	115.25	3690	3344.25	3239.25	2314.5	2163.25	1982
390	117.5	19	29.25	41	127.75	32	129.5	245.25	475.667	605.917	818.417	524.25		390	127.75	138.5	130.5	120.25	117.75	111.5	3838.25	3438.25	3354.75	2410.25	2247.25	2068.5
400	116.75	19.25	28.75	39.75	126	33.25	78.5833	223.333	420.417	566.417	783.917	491.583		400	124	133.25	130.5	119	116.25	109.5	3936.5	3528.5	3459.75	2514.75	2342.75	2156.25
410	115	17.75	27.75	41	122.75	30.75	132	233.5	388.917	545.917	815.667	486		410	125.25	135.75	129.25	117.25	116.5	109	3972.25	3600.75	3629.75	2597.25	2418	2222.25
420														420

## Sheet: Fig 5b
Days elapsed	WT	MICL KO
2	1	1		1=animal culled
2	1			0=animal survived
2	1
2	1
2	1
2	1
2	1
3	1	1
3	1
3	1
3	1
4	1
6		1
6		1
10	0	0
10	0	0
10		0
10		0
10		0
10		0
10		0
10		0
10		0
10		0

## Sheet: Fig 5c
WT	MICL KO
23.5849	0
42.5532	0
0	0
48.4261	0
24.7525	0
80.8625	0
46.4037	22.0264
48.1928	20.4082
77.1208	0
95.6938	0
78.125	0

## Sheet: Fig 5d
	WT								KO
IL-6	717.24	1725.21	91.3412	67.5745	671.763	594.424	982.143	918.165	56.2693	106.629	110.226	575.925	429.471	116.393	255.653	184.609
G-CSF	201.555	176.047	112.891	119.165	82.6081	171	309.589		112.345	51.0981	445.451	70.6043	179.184	225.154	236.475	198.963

## Sheet: Fig 5e
	WT								KO
IL-6	1740.75	663.541	661.228	669.707	650.437	624.615	752.955		826.182	838.9	643.114	795.349	517.472	672.019	640.802	973.022
G-CSF	148.493	525.795	107.98	711.172	519.656	481.599			187.778	194.735	99.3862	209.467	156.268

## Sheet: Fig 5f
Days elapsed	WT+GSK	MICL KO+GSK
2	1
2	1
3	1			1=animal culled
3		1		0=animal survived
3		1
3		1
4	1
6	1	1
6	1	1
6	1
7		1
7		1
7		1
9	1	1
9	1	1
10	0	0
10	0	0
10		0
14	0	0
14	0	0
14	0	0
14		0

## Sheet: Fig 5g
WT+vehicle	WT+GSK484	MICL KO+vehicle	MICL KO+GSK484
80.8625	74.813	0	125
46.4037	127.877	22.0264	0
48.1928	53.3333	20.4082	65.5022
77.1208	56.6572	0	171.99
95.6938	22.5225	0	45.2489
78.125	95.0119	0	46.1894
