# Supplementary material for: Recognition and control of neutrophil extracellular trap formation by MICL
Source: Nature. 2024 Aug 14;633(8029):442–50. doi: 10.1038/s41586-024-07820-3 (PMC11390483; doi:10.1038/s41586-024-07820-3)
Supplement: Supplementary file 8 — Source Data Extended Data Fig. 1 [file 41586_2024_7820_MOESM8_ESM.xlsx]

## Sheet: Ext 1a
Days	WT																KO
4	0	0		0	0	0	0	0	0	0	1	0	0	0	0		0	0	0	0	0	0	0	0	0	0	0	0	0	0	0	0
5	0	0		0	0						0	0	0	0	0		0	1	2	1					0	0	0	0	0	0	0	0
6	8	1		5	2	3	4	6	8	3	1	2	3	0	1		7	4	5	1	9	1	2	4	3	6	4	2	3	5	1	0
7	8	1		8	2	3	5	5	7	3	4	2	3	2	5		13	9	11	4	12	2	3	5	8	10	7	4	10	9	6	2
8	7	6		8	2	3	5	4	4	1	8	2	6	2	5		13	9	11	2	13	5	3	8	11	16	15	6	10	10	8	6
9						4	6	4	5	2	8	1	7	7	6						14	3	3	8	14	16	13	8	11	11	9	7
10						2	6	5	4	1	7	1	7	5	6						14	2	5	9	14	16	13	10	11	10	9	6
11						2	5	4	3	1	6	1	6	4	6						15	2	8	8	13	16	13	9	12	11	10	5

## Sheet: Ext 1c
	WT						MICL KO
Neutrophils	63.8	65.6	52.9	57.1	61.5	48.4	53	59.2	68.3	60.8	74.9	74.8
Ly6Chi	1.19	1.25	0.96	0.56	0.41	0.57	1.76	0.67	1.08	0.58	0.72	0.71
Ly6Clow	0.66	0.55	0.64	0.48	0.64	0.5	0.93	0.55	0.47	0.4	0.25	0.27
