# Supplementary material for: Recognition and control of neutrophil extracellular trap formation by MICL
Source: Nature. 2024 Aug 14;633(8029):442–50. doi: 10.1038/s41586-024-07820-3 (PMC11390483; doi:10.1038/s41586-024-07820-3)
Supplement: Supplementary file 9 — Source Data Extended Data Fig. 2 [file 41586_2024_7820_MOESM9_ESM.xlsx]

## Sheet: Ext 2a
Day	WT				MICL KO
0	0	0	0	0	0	0	0	0
1	0	0	0	0	0	0	0	0
2	0	0	0	0	0	0	0	0
3	1	1	1	1	2	1	1	1
4	1	1	1	2	2	2	2	2
5	4	5	4	5	7	6	7	5
6	4	4	6	6	6	7	7	7
7	5	5	6	7	6	7	8	8
8	5	5	5	6	5	8	8	7
9	4	4	4	4	5	6	7	7
10	3	4	4	4	5	6	6	6

## Sheet: Ext 2b
	WT				MICL KO
Neutrophils	3.62	5.95	3.02	4.07	10.1	5.74	6.01	3.99
Ly6ChiMonocytes	0.31	0.42	1.59	0.82	0.25	0.94	0.58	0.69
Ly6C-Monocytes	1.78	3.34	2.45	4.04	1.09	1.53	1.95	2.39
B cells	0.43	0.32	0.48	1	0.26	0.55	0.54	0.53
T cells	0.097	0.19	0.033	0.19	0.025	0.15	0.048	0.099
APCs	0.87	1.35	2.24	1.77	0.4	1.11	0.79	1.22

## Sheet: Ext 2c
	WT				MICL KO
Neutrophils	48.8	48.9	47.6	47.3	49.6	48.7	51.1	50.9
Ly6C+ Monocytes	12.6	12.6	9.78	10.7	12.9	13.1	11.9	11.1
Ly6C- Monocytes	2.02	1.98	1.76	1.67	2.72	2.82	1.91	1.92
APCs	2.18	2.29	2.19	2.36	1.84	1.65	2.57	2.28

## Sheet: Ext 2d
	WT				MICL KO
Neutrophils	48.8	48.9	47.6	47.3	49.6	48.7	51.1	50.9
Ly6C+ Monocytes	12.6	12.6	9.78	10.7	12.9	13.1	11.9	11.1
Ly6C- Monocytes	2.02	1.98	1.76	1.67	2.72	2.82	1.91	1.92
APCs	2.18	2.29	2.19	2.36	1.84	1.65	2.57	2.28

## Sheet: Ext 2e
joint							joint
CD11b		CD18		CD62L			CXCR2		CCR1		C5aR
KO	WT	KO	WT	WT	KO		KO	WT	KO	WT	KO	WT
0.880276	0.806006	1.00448	0.844981	0.890129	0.886695		1.02095	0.873348	0.801506	0.887036	1.16213	0.813573
1.32468	1	1.09631	1	0.869528	0.690129		1.16403	1	0.996772	1	0.9324	1
1.17451	0.915179	1.18504	1.02014	1	0.751931		1.23655	1.0116	1.09414	0.998924	0.917349	0.846844
1.44231	0.873945	1.54947	0.965917	1	0.665236		1.57116	1.00129	1.21603	0.823023	0.989702	0.832585
0.950335	1.0108	1.16586	0.982652	0.366745	0.514163		1.69871	1.10441	0.972125	0.94298		0.932664
1.39238	1.21339	1.38541	1.14489	0.758844	0.315448		0.927911	1.16821	0.932056	1.17247	1.14924	1.04621
1.80055	0.968243	1.65375	0.964786	1.58078	0.654481		1.50832	1.07763	1.15679	0.982578	0.968939	1.06667
1.77876	0.761115	1.76323	0.860068	0.568396	0.376179		1.43808	1.44917	1.18641	0.937282	1.28939	0.887879
	1.0898		0.998346		0.415684			1.02773		1.05227	1.15682	1.1053
	1		1		0.481722			1		1	1.19773	1
blood							blood
CD11b		CD18		CD62L			CXCR2		CCR1		C5aR
KO	WT	KO	WT	WT	KO		KO	WT	KO	WT	KO	WT
1.24977	0.951356	1.02046	1.0003	0.812917	0.581016		4841	9100	1287	1339	2851	2993
1.52947	1	1.08109	1	1.36061	0.686739		7230	2426	1473	1149	2812	2970
1.18709	0.774556	1.02693	1.1193	1	1.77568		6667	2887	1398	1205	2919	3601
1.07577	1.29467	1.04664	1.31232	0.771317	1.25374		7532	4846	1746	1968	3234	3620
1.21494	0.947822	1.4442	1.37701	1.60791				5971		1903		3198
0.996649	1	1.10242	0.954662
0.714217	0.630924	0.809655	1
1.30924	1.18143	1.28524	0.696402
0.917664	1.22786	0.959435	1.13693
			1.26781

## Sheet: Ext 2g
	WT				MICL KO
CD11b	0.980773	1.02525	0.986441	1.00754	0.964463	0.99022	1.1564	0.911043
CD18	0.866965	0.726253	1.08885	1.31794	1.91656	2.0773	0.785261	1.54729
CD62L	0.883983	0.990136	0.878347	0.978394	0.990136	1.05355	0.835604	1.12071
CCR1	0.92971	0.892539	1.03647	1.14128	1.54433	1.71787	0.979632	1.05462

## Sheet: Ext 2h
bone marrow
	WT						KO
CD11b	0.809	1.191	0.945594	0.910208	1.1442		0.882	1.582	1.831	1.16384	0.899092	1.11826
CD18	1.16	0.84	1.00945	0.858616	1.13193		0.47	0.91	0.99	1.2067	0.849592	1.10357
CD62L	1.292	0.708	0.798419	1.083	0.916996		0.644	0.322	0.708	1.14624	0.514625
CXCR2	0.9657	1.0343	1.10509	0.647124	1.24779		1.021	1.0895	1.1448	1.63274	0.793142	1.44026
CCR1	1.089	0.911	0.839602	0.96073	1.19967		1.175	0.954	1.175	1.19967	0.479535	1.19967
blood
	WT						KO
CD11b	1.093	0.907	1.1422	0.947984	0.909821		1.06	0.8	1.04144	0.9278	0.789902
CD18	1.34	0.66	1.19185	0.923175	0.884975		1.85	1.15	0.73	1.10781	0.912988	0.802207
CD62L	1.271	0.729	0.889401	1.1106			0.637	0.637	0.729	1.44393	1
CXCR2	1.0218	0.9782	1.32294	0.886414	0.790646		1.2723	0.9347	0.7922	1.14477	0.886414	0.741648
CCR1	0.802	1.198	1.364	0.818	0.818		1.686	1.442	1.043	0.272	1.636
