# Supplementary material for: Recognition and control of neutrophil extracellular trap formation by MICL
Source: Nature. 2024 Aug 14;633(8029):442–50. doi: 10.1038/s41586-024-07820-3 (PMC11390483; doi:10.1038/s41586-024-07820-3)
Supplement: Supplementary file 10 — Source Data Extended Data Fig. 3 [file 41586_2024_7820_MOESM10_ESM.xlsx]

## Sheet: Ext 3d
Days	WT IgG2b												KO IgG2b												WT Gr-1												KO Gr-1
4						0	0	0	0	0	1	0					0	1	0	0	0	0	1							0		0	0	0	0	1						1	0	1	0	0	0	0
5						1	0	0	0	0	1	2					2	0.5	0	1	0	0	1							3		2	3	0	0	0						2	0	1	0	0	1	2
6	3	4	6	8	3	0	3	2	1	1	3	2	9	1	2	4	2	1	1	1	1	1	2		1	2	0	0	1	5		1.5	0	0	0	0	1	5		8	2	0	0	1	0	0	2	1
7	3	5	5	7	3	3	9	5	2	1	3	6	12	2	3	5	6	4	1	3	3	5	6		1	3	0	1	1	4		6	1	0	0	1	1	4		9	1	1	0	1	1	2	2	0
8	3	5	4	4	1	8	11	7	3	2	5	9	13	5	3	8	9	5	0	5	4	8	6		1	2	1	1	2	0		5	1	1	0	1	2	2		5	2	0	1		1	2	1	0
9	4	6	4	5	2	4	8	4	4	3	5	9	14	3	3	8	9	4	1	5	5	9	6		1	3	1	1	1	0		1	1	1	0	1	3	1		5	1	0	0		0	0	0	0
10	2	6	5	4	1	4	6	1	2	2	5	8	14	2	5	9	8	5	1	4	5	9	5		2	3	1	2	2	2		1	0	1	0	0	3	1		3	1	0	0		0	0	0	0
11	2	5	4	3	1	4	5	1	2	2	6	7	15	2	8	8	7	4	2	4	6	10	2		1	1	1	1	1	2		1	1	0	0	0	2	1		2	1	0	0		0	0	0	0

## Sheet: Ext 3e
Neutrophils
	WT				KO
Isotype	22.3	17.9	21.3	16.7	12.5	10.1	9.23	9.17
αGR-1		1.57	0.067	0	1.43	1.05	0.17	0
Monocytes
	WT			KO
Isotype	17.1	13.3	12.7	19.9	13.2	12
αGR-1	14.8	18.1		12.1	10.5
