# Supplementary material for: Recognition and control of neutrophil extracellular trap formation by MICL
Source: Nature. 2024 Aug 14;633(8029):442–50. doi: 10.1038/s41586-024-07820-3 (PMC11390483; doi:10.1038/s41586-024-07820-3)
Supplement: Supplementary file 11 — Source Data Extended Data Fig. 4 [file 41586_2024_7820_MOESM11_ESM.xlsx]

## Sheet: Ext 4a
Minutes	WT MSU				KO MSU					Minutes	PMA WT			PMA KO 1
0	876	749	851	1018	1059	964.75	1010	1021		0	717	1313.75	661.5	1413.5	724	1469.25
10	897	994	821	812	1440	1236	1090	1436		10	846.5	1394.25	894.25	1532	906.5	1569.25
20	871	941	862	1000	1751	1560.5	1391	1693		20	866.5	1457.25	933.25	1525.5	956.75	1611
30	1005	1079	1060	1061	2032	1802.5	1622	1867		30	844.75	1405.25	940.5	1504.25	983.5	1486.5
40	1104	1425	1216	1302	2433	2093.25	1934	2096		40	897.25	1456.75	972	1612.5	1001.5	1534
50	1340	1540	1341	1266	2819	2378.75	2248	2431		50	924	1508.5	997	1673.25	1012	1649
60	1419	1281	1385	1582	3196	2655.75	2591	2665		60	969.25	1634.75	995.75	1840.75	1085.5	1806.25
70	1596	1576	1613	1568	3530	2899.25	2850	2926		70	1027.5	1782.75	1117.5	1988.75	1141.25	1925.75
80	1832	1511	1785	1660	3847	3124.75	3135	3050		80	1066	1968	1126.5	2129.75	1226.75	2072.75
90	1949	1635	2282	1893	4094	3323.25	3257	3309		90	1136	2023.25	1221.5	2235.5	1304.75	2260.75
100	1809	1654	2180	2113	4345	3596	3538	3592		100	1165	2189.25	1311.25	2352.25	1409.25	2351.75
110	1998	1734	2448	2214	4611	3840	3918	3790		110	1241.75	2331	1358.75	2553.25	1432.75	2556.5
120	2230	1907	2876	2352	4791	4103.25	4181	4030		120	1356.75	2468.25	1497.25	2621.75	1547.75	2635
130	2222	2030	2563	2523	5180	4359	4437	4272		130	1413.25	2609.5	1560.25	2652	1658.5	2742.25
140	2662	2149	2904	2565	5447	4603	4682	4442		140	1474	2767	1674.25	2832.25	1744.25	2915.75
150	2682	2120	2845	2854	5743	4924.75	4894	4703		150	1583.75	2888	1799.5	2951	1887.5	3056.25
160	2525	2348	2827	2801	6131	5248.5	5372	4977		160	1631.5	3162.25	1954	3106.75	2051.25	3237.25
170	2793	2444	2899	3051	6545	5507.75	5649	5285		170	1765.75	3320.25	2073.25	3325.25	2186	3330.25
180	2920	2740	2999	2925	6803	5847.25	5884	5559		180	1909.25	3353.75	2204	3419.75	2327.25	3562.75
190	3280	2782	3259	3145	7228	6213	6328	5843		190	1985.5	3521.75	2412	3617.25	2509	3664.25
200	3223	2887	3149	3384	7439	6534.5	6694	6150		200	2135.5	3783	2568.75	3634.75	2650.25	3841.25
210	3389	3189	3290	3544	7817	6966.75	7228	6588		210	2230.25	3919.25	2687.75	3819.75	2788.5	4059
220	3385	3284	3299	3726	8327	7420.75	7716	7075		220	2346	4136	2848.25	4124.25	2919.75	4264.25
230	3485	3364	3533	3968	8675	7861.75	8093	7570		230	2434.75	4307.5	2972	4094	3075.75	4338.25
240	3484	3555	3576	4103	8968	8212.75	8554	7962		240	2558.25	4451.75	3122.75	4361.5	3177.5	4550
250	3598	3697	3600	4154	9296	8587	8933	8333		250	2604.75	4724	3203.75	4594.75	3306	4709.5
260	4048	3653	3910	4200	9721	8976.25	9313	8812		260	2751.25	4822.25	3367.75	4574.25	3425.75	4912
270	4013	4070	3971	4394	10065	9325.25	9793	9278		270	2826.75	5082	3427.75	4762	3483.75	5054.25
280	4019	3925	4175	4535	10308	9649.75	10109	9549		280	2944.25	5305.5	3557.5	4979.5	3615.5	5265
290	4257	4146	4151	4802	10686	9969.75	10421	10000		290	3004.25	5446.25	3754.75	5246.5	3749.5	5462.75
300	4420	4200	4533	4955	11121	10282	10855	10272		300	3115.5	5575.5	3756.75	5377.75	3863.5	5708
310	4589	4421	4551	5152	11363	10505.8	11247	10611		310	3192.25	5799	3897.5	5561.25	3938.25	5757.75
320	4841	4542	4545	5281	11697	10800	11586	11023		320	3234	6022.75	3936	5665.25	4014.5	5971.25
330	4863	4710	4816	5493	11854	10985.2	12021	11040		330	3313.75	6105.75	4012.75	5734.75	4151.5	6157.5
340	5015	4814	4941	5592	12278	11171.8	12226	11199		340	3390.25	6248.75	4088.75	5945.5	4126.75	6150.25
350	5051	4912	5174	5797	12397	11335.2	12705	11150		350	3442.5	6340	4157.5	5972.75	4178.75	6359.75
360	5754	5076	5175	5829	12805	11634	13104	11258		360	3470.75	6444.25	4187.5	6197.5	4330.75	6406.5
370	5473	5330	5340	6166	12952	11723.8	13387	11142		370	3484.5	6645.75	4260.25	6244.75	4346.75	6522.25
380	5739	5513	5408	6429	12964	11762.8	13250	11288		380	3535.5	6719.25	4288.75	6310.25	4339	6678.25
390	5783	5479	5833	6378	13042	11925.2	13118	11585		390	3598.75	6835.75	4389.25	6448	4459.75	6850.25
400	5843	5853	5866	6619	12951	12016.8	13122	11565		400	3635.25	7060.25	4432.25	6631	4559	6930
410	6056	5955	6176	6958	12746	12135	13079	11877		410	3651.5	7150.25	4471.25	6604.75	4563.75	7047.75
420										420

## Sheet: Ext 4b
% of NET release
WT	MICL KO
18.4783	34.2541
27.8846	30.7377
20.202	38.0952

## Sheet: Ext 4c
MSU	+DPI
34.6847	14.77
15.5379	6.6313
35.5372	13.5135
19.0128	16.8298
24.8521	13.9871
33.5863	6.39386

## Sheet: Ext 4d
NET release with SHP1/2 inhibitors at 4h
	WT				KO
MSU	3484	3555	3576	4103	8968	8212.75	8554	7962
MSU+NSC-87877	6029	5493	5445	5631	9547	8982	8613	7245

## Sheet: Ex 4e
Ratio area Cit-H3/GR-1
KO	WT
0.313336	0.193917
0.208595	0.0472878
0.302721	0.073681
