# Supplementary material for: Recognition and control of neutrophil extracellular trap formation by MICL
Source: Nature. 2024 Aug 14;633(8029):442–50. doi: 10.1038/s41586-024-07820-3 (PMC11390483; doi:10.1038/s41586-024-07820-3)
Supplement: Supplementary file 12 — Source Data Extended Data Fig. 5 [file 41586_2024_7820_MOESM12_ESM.xlsx]

## Sheet: Ext 5b
Time (days)	WT Vehicle															KO Vehicle															WT BB-Cl-Amidine															KO BB-Cl-Amidine
4	1	0	0	0	0	0	0	0	0		0	0	0	0	2	0			0	0	0	0	0	0	0	3	2	0	0	0	0	0	0	0	0	0	0	0	0	0	2	1	0	0	6	0	0	0	0
5	0	0	0	0	0	0	0	0	0		0	0	0	0	1	0			0	0	0	0	0	0	0	1	1	0	0	0	1	0	0	0	0	0	0	0	0	0	0	0	0	0	5	0	0	0	0
6	1	2	3	0	1	3	2	4	2		2	0	2	0	0	4			3	6	2	3	5	1	0	1	3	0	0	0	1	2	1	0	0	4	2	0	0	0	1	3	0	2	6	2	5	4	2
7	4	2	3	2	5	9	1	7	2		9	5	6	4	8	7			8	10	4	10	9	6	2	9	4	3	8	11	8	8	0	2	0	2	5	5	2	2	7	6	3	5	11	0	12	5	0
8	8	2	6	2	5	9	2	7	3		7	9	8	2	8	15			11	16	6	10	10	8	6	11	8	7	10	14	8	9	0	4	0	3	4	3	1	1	5	4	5	8	9	2	15	7	0
9	8	1	7	7	6	8	1	6	2		6	7	7	1	6	13			14	16	8	11	11	9	7	12	8	6	9	14	4	5	0	2	3	0	3	2	0	1	6	4	4	4	7	2	11	6	0
10	7	1	7	5	6	5	0	4	2		7	5	6	1	8	13			14	16	10	11	10	9	6	13	8	8	9	15	3	6	0	3	2	0	2	2	0	1	5	2	2	2	7	3	11	8	2
11	6	1	6	4	6	5	0	4	2		5	5	6	1	6	13			13	16	9	12	11	10	5	14	6	9	8	14	2	2	0	2	2	0	2	2	0	1	4	0	2	1	5	1	10	8	0
[truncated: 10 more columns]

## Sheet: Ext 5c
Day	WT					WT+GSK484					MICL KO					MICL KO+GSK484
0	0	0	0	0	0	0	0	0	0	0	0	0	0	0	0	0	0	0	0	0
1	0	0	0	0	0	0	0	0	0	0	0	0	0	0	0	0	0	0	0	0
2	0	0	0	0	0	0	0	0	0	0	0	0	0	0	0	0	0	0	0	0
3	0	0	0	0	0	0	0	0	0	0	0	1	1	0	0	2	1	1	0	0
4	0	1	1	1	0	0	1	1	0	0	1	1	2	0	0	2	2	1	0	2
5	2	3	2	2	1	1	1	2	1	1	3	4	3	2	4	3	4	3	3	4
6	3	3	2	2	2	3	3	2	2	3	5	5	4	3	5	4	5	4	3	5
7	4	4	4	4	3	4	3	3	3	3	5	6	5	4	5	4	5	4	5	5
8	2	4	5	4	3	4	3	3	3	3	4	5	5	5	4	3	3	3	2	3
9	3	4	3	3	3	4	2	2	2	3	4	4	5	4	4	2	3	2	2	2
10	3	4	5	3	2	3	2	2	1	2	4	3	4	4	4	2	2	2	1	1
11	3	4	5	3	2	2	2	2	1	1	4	3	4	4	4	2	2	2	1	1

## Sheet: Ext 5d
Day	MICL KO						MICL KO+DNaseI						WT						WT+DNaseI
3	0	0	0	0	0	0	0	0	0	0	0	0	0	0	0	0	0	0	0	0	0	0	0	0
4	0	2	0	0	0	0	0	0	1	0	1	1	0	0	0	0	0	0	0			1
5	9	9	7	8	5	8	8	7	5	7	7	6	3	1	2	5	2	2	2	5	2	3	3	2
6	9	10	9	10	10	12	12	6	6	7	12	12	5	5	5	8	2	6	6	7	4	9	8	7
7	11	11	10	12	8	14	13	7	7	8	13	10	7	8	9	10	6	10	7	9	7	11	12	10
8	11	12	11	11	9			6	10	6		9	6	6	6	10	7	7	6	8	7	7	7	9
9	13	13	12	10	8			7	6	5		7	6	6	7	8	6	7	7	6	6	5	7	9
10	11		11	11	8			6	5	5		6	5	6	7	8	6	7	7	6	5	3	6	9
11	12		12	13	8			6	7	6		6	6	5	7	7	5	7	7	6	6	4	6	8
12	12		12	14	8			6	6	6		5	5	5	6	7	4	6	6	5	6	3	5	6
