# Supplementary material for: Recognition and control of neutrophil extracellular trap formation by MICL
Source: Nature. 2024 Aug 14;633(8029):442–50. doi: 10.1038/s41586-024-07820-3 (PMC11390483; doi:10.1038/s41586-024-07820-3)
Supplement: Supplementary file 13 — Source Data Extended Data Fig. 6 [file 41586_2024_7820_MOESM13_ESM.xlsx]

## Sheet: Ext 6a
MSU								Zymosan
Minutes	WT+iso			WT+309				Minutes	Zymosan iso		Zymosan + 309 SN
0	23	17	24	22	23	23		0	346	327	404	413
3	18	21	19	20	18	37		3	189	188	241	220
6	29	31	20	27	27	39		6	69	84	100	115
9	34	30	28	41	28	41		9	48	56	61	72
12	33	39	42	63	62	49		12	52	60	71	60
15	37	42	67	102	75	90		15	60	67	80	72
18	83	63	74	134	113	97		18	84	104	122	80
21	92	66	95	162	158	183		21	144	153	174	146
24	77	66	124	185	157	206		24	205	267	260	278
27	90	70	99	165	155	140		27	323	360	385	489
30	94	75	97	147	162	119		30	475	510	552	664
33	97	77	83	126	138	97		33	620	639	754	864
36	89	78	97	114	108	115		36	750	732	825	1081
39	98	54	85	94	82	84		39	823	908	966	1270
42	81	58	70	82	94	57		42	1010	1009	1132	1448
45	91	53	51	69	52	48		45	1133	1053	1169	1622
48	74	55	70	66	56	65		48	1203	1131	1248	1662
51	67	35	63	52	68	62		51	1123	1128	1292	1750
54	57	45	44	56	46	41		54	1214	1321	1380	1850
57	77	27	54	55	59	36		57	1296	1224	1281	1873
60	68	26	55	48	47	39		60	1317	1139	1303	1837
63	55	32	40	45	48	36		63	1281	1113	1346	1808
66	68	34	52	34	36	43		66	1210	1032	1264	1769
69	57	33	49	41	46	39		69	1239	985	1124	1760
72	48	36	65	33	43	40		72	1122	936	1139	1567
75	65	29	52	46	30	37		75	1076	885	1096	1654
78	67	32	50	42	38	30		78	1083	882	1010	1494
81	59	28	41	27	31	34		81	1066	768	1011	1370
84	54	27	47	32	33	41		84	912	787	971	1306
87	57	33	47	35	32	33		87	928	695	904	1187
90	45	32	50	32	28	23		90	885	593	903	1117
93	48	33	38	22	36	18		93	843	603	822	1049
96	41	31	50	28	38	21		96
99	51	23	34	35	29	28		99
102								102
105								105
108								108
111								111
114								114
117								117
120								120

## Sheet: Ext 6b
Day	WT+309+ Vehicle				WT+309+GSK484				WT+IgG+ Vehicle				WT+IgG+ GSK484
0	0	0	0		0	0	0		0	0	0		0	0	0
1	0	0	0		0	0	0		0	0	0		0	0	0
2	0	0	0		0	0	0		0	0	0		0	0	0
3	0	0	0		0	0	0		0	0	0		0	0	0
4	2	1	1		2	3	2		2	1	2		0	2	1
5	4	5	4		4	6	3		2	3	3		1	3	3
6	10	9	10		10	10	9		6	10	9		9	8	9
7	11	12	11		11	12	11		7	10	10		10	9	10
8	11	11	12		8	11	9		8	10	10		7	8	7
9	12	12	11		8	9	10		7	10	11		6	7	7
10	12	12	12		8	9	9		6	10	10		6	7	6
11

## Sheet: Ext 6c
Day	Isotype						anti-MICL						DBA
20											1
21
22		1					1	1	1		1		1		1
23	1	1	1	1	1		1	1	1		1		1		1
24	1	2	1	2	2		1	2	2	1	2		1	2	1	2
25
26	1	2	2	2	2		1	2	2	2	1		2	2	1	2
27
28	3	2	2	3	2		2	2	3	3	3		2	2	2	2
29
30	3	2	3	2	2		3	3	2	3	3		2	4	3	2
31
32
33	2	2	2	3	2		3	3	3	3	5		2	3	2	2
34
35	2	2	2	3	2		2	3	3	3	4		2	2	2	3
36
37
	DBA						isotype						anti-MICL
Neutrophils	12.6	9.63	11.4	8.29	10.9	8.6	9.15	8.98	17.5	17.1	12.2	12.2	17.5	18.2	13	17.8	18.1	13.1
Ly6Chi	4.23	3.25	3.9	3.15	4.98	2.86	4.85	5.1	4.5	4.4	4.65	4.82	6.01	5.37	2.78	5.9	5.47	3.06

## Sheet: Ext 6d
HD1	HD2	RA 4	RA 12	RA 18	RA 38	RA 40
0.023767	0.0705	0.093967	0.0701	0.0913	0.2365	0.1611
0.033167	0.0506	0.091567	0.0893	0.0459	0.2138	0.1592
0.009867	0.0478	0.087667	0.099	0.1205	0.2087	0.1577
0.017	0.007467	0.096133	0.0702	0.024633
0.0236	0.005467	0.074933	0.0655	0.086733
0.0276	0.005767	0.028733	0.0546	0.039933

## Sheet: Ext 6e
Minutes	L8			L87			L62			L12			HC24			HC13
0	46	45	46	24	28	28	34	39	29	28	27	28	25	15	16	22	24	10
3	111	87	120	39	44	24	55	61	66	28	39	32	17	29	21	23	21	16
6	98	89	93	149	169	258	127	66	100	33	54	55	32	21	17	17	62	27
9	187	113	81	564	595	511	382	301	306	76	143	107	55	31	11	21	161	19
12	379	159	105	796	767	652	510	532	667	171	255	150	98	58	33	36	176	22
15	513	308	219	742	639	488	506	515	551	233	287	225	140	84	37	27	149	19
18	551	383	295	478	384	318	383	458	404	279	269	256	120	166	33	44	121	21
21	464	381	360	345	331	252	375	349	383	247	254	243	102	158	40	73	143	16
24	439	324	388	299	249	236	368	366	355	204	213	228	99	165	52	102	133	20
27	315	257	341	257	262	225	361	319	307	209	185	201	108	148	76	114	147	19
30	294	219	301	226	233	230	353	310	277	182	204	174	96	130	106	123	154	13
33	318	166	258	212	217	242	299	275	211	200	166	173	90	107	111	126	130	31
36	297	188	217	197	205	205	305	263	238	166	168	177	81	104	95	144	128	18
39	244	195	216	194	189	229	264	242	234	135	169	157	93	111	106	109	179	21
42	252	172	189	153	192	233	244	226	231	148	149	151	83	86	76	114	106	13
45	256	160	174	202	175	256	207	233	191	129	181	157	89	76	114	102	134	21
48	240	134	141	161	175	200	218	207	201	110	138	149	77	75	107	104	95	18
51	218	132	131	163	139	171	238	184	157	120	134	131	80	72	81	97	99	16
54	203	124	123	145	122	166	174	192	141	107	123	139	84	68	83	98	109	18
57	183	96	122	116	134	182	179	162	157	97	106	111	75	60	63	65	72	18
60	151	114	113	139	124	180	156	166	162	83	113	107	61	66	87	71	102	19
63	159	79	101	123	135	155	166	138	132	111	109	96	57	65	74	83	97	23
66	146	94	103	129	94	127	146	130	124	89	82	96	57	62	56	74	69	19
69	126	91	88	110	98	122	114	130	129	86	100	100	59	43	63	49	63	36
72	134	81	96	107	110	110	99	102	114	83	95	67	48	61	54	40	66	17
75	86	91	79	96	91	103	84	112	121	81	81	69	57	45	50	70	69	12
78	84	61	63	99	75	77	102	74	92	69	84	77	52	55	58	68	57	19
81	115	54	66	76	74	83	92	122	82	72	59	72	39	49	41	47	47	20
84	71	65	79	82	63	90	74	77	80	52	74	69	41	45	57	37	44	13
87	89	67	70	66	65	93	88	77	72	79	58	70	45	42	42	41	54	23
90	87	56	63	74	83	74	75	70	63	70	76	63	32	36	39	46	62	17
93	68	55	50	62	69	64	74	85	74	62	60	59	45	30	35	33	44	12
96	92	56	56	68	44	63	66	63	60	33	45	60	37	28	24	45	44	19
99	79	57	63	44	62	67	65	64	76	42	47	34	37	44	40	30	39	20
102	66	59	56	55	65	61	72	72	54	51	36	48	24	32	34	33	42	18
105	66	58	40	64	51	63	62	63	52	48	43	44	51	15	36	26	21	21
108	61	22	49	50	48	50	61	54	70	31	32	57	39	26	23	22	28	23
111	46	51	37	50	59	55	40	55	58	47	39	46	50	19	29	48	17	35
114	54	40	46	48	37	58	30	53	43	39	37	45	37	19	14	32	24	24
117	44	40	56	38	51	33	40	41	58	38	41	45	50	23	27	23	28	26
120

## Sheet: Ext 6f
Minutes	MSU			Covid-19			HC			MSU+Covid-19			MSU+HC
0	78	79	54	54	37	37	20	24	24	114	86	92	53	47	47
3	161	136	162	110	113	110	31	16	30	724	823	700	315	226	266
6	244	260	212	125	107	118	30	23	26	1113	1472	1266	472	387	480
9	381	286	347	67	77	68	15	18	26	887	1123	1037	377	323	421
12	542	489	539	78	77	70	26	25	33	785	919	829	324	252	346
15	655	728	699	97	65	82	31	25	35	693	893	739	307	266	374
18	498	594	619	124	80	72	23	24	37	660	775	717	300	243	344
21	453	504	497	99	130	108	28	24	36	632	705	722	272	247	284
24	432	434	487	148	102	109	35	30	35	515	617	614	287	203	293
27	414	364	455	156	121	138	19	31	41	524	549	553	242	232	306
30	381	343	388	168	139	111	26	28	31	448	556	541	258	204	255
33	310	335	384	162	131	118	29	24	35	427	395	487	223	160	255
36	290	325	302	160	130	112	34	25	44	417	394	342	212	214	215
39	264	277	284	138	114	96	24	19	36	364	369	383	225	171	173
42	228	238	246	142	113	98	33	17	43	280	341	343	166	118	198
45	198	227	190	111	93	89	42	28	35	267	280	254	168	130	135
48	195	174	190	125	93	85	20	17	42	206	252	263	160	138	133
51	160	162	168	112	78	64	31	23	37	226	219	215	143	119	148
54	156	162	164	104	79	60	23	28	33	177	175	164	100	110	122
57	138	140	127	82	70	66	32	29	37	175	167	166	112	85	118
60	120	132	120	87	53	61	30	28	46	164	148	145	114	101	89
63	109	105	112	68	69	48	27	33	23	139	157	159	105	80	88
66	83	98	96	75	64	57	25	28	29	131	165	135	106	97	95
69	83	100	92	77	49	47	35	34	24	116	129	145	79	68	88
72	88	77	76	67	65	47	36	32	21	92	123	118	84	74	66
75	75	49	56	66	42	38	23	38	39	116	84	108	68	44	79
78	67	64	69	70	42	32	23	25	27	80	110	99	50	59	76
81	68	65	55	54	26	42	24	27	27	87	102	95	47	60	55
84	65	65	68	48	36	57	28	22	32	83	72	76	68	54	63
87	57	64	61	54	36	30	34	32	24	62	84	77	64	56	55
90	71	46	53	40	30	42	40	30	23	75	94	81	38	44	55
93	39	46	46	54	39	40	26	31	59	54	67	58	53	46	49
96	44	51	41	50	39	29	35	25	22	63	64	79	56	35	38
99	42	39	50	41	33	32	25	51	24	59	74	64	40	35	50
102	35	40	33	37	24	28	37	27	37	59	65	65	53	36	35
105	40	36	39	35	34	25	29	30	33	55	79	68	54	36	40
108	33	21	29	34	32	35	21	20	26	49	44	57	41	24	49
111	45	34	33	46	22	28	29	23	35	54	44	56	30	26	30
114	31	22	29	53	28	31	22	31	49	48	56	48	35	34	38
117	28	46	23	30	23	24	21	30	29	50	33	53	33	29	28
120

## Sheet: Ext 6g
Minutes	MSU+Covid-19			MSU+Covid-19+Fc-hMICL			MSU+Covid-19+Fc-control
0	114	86	92	55	63	61	72	65	50
3	724	823	700	326	661	504	776	732	639
6	1113	1472	1266	535	1207	810	1157	1185	1121
9	887	1123	1037	467	1102	678	1007	1023	1008
12	785	919	829	513	864	634	886	804	882
15	693	893	739	491	759	612	837	786	822
18	660	775	717	430	689	516	728	747	799
21	632	705	722	386	613	524	612	686	704
24	515	617	614	351	528	441	627	622	630
27	524	549	553	334	455	400	498	561	500
30	448	556	541	309	373	376	463	508	473
33	427	395	487	277	324	359	403	391	480
36	417	394	342	238	314	349	357	379	384
39	364	369	383	200	266	278	289	330	361
42	280	341	343	183	229	237	269	284	312
45	267	280	254	155	204	230	242	257	264
48	206	252	263	190	186	184	239	231	245
51	226	219	215	113	160	167	203	202	192
54	177	175	164	131	152	186	186	178	205
57	175	167	166	103	126	145	149	175	183
60	164	148	145	106	129	149	148	153	185
63	139	157	159	83	94	123	148	150	138
66	131	165	135	83	111	123	132	124	150
69	116	129	145	77	98	93	120	144	122
72	92	123	118	74	82	109	114	137	123
75	116	84	108	79	100	74	101	102	106
78	80	110	99	58	92	93	77	95	101
81	87	102	95	58	71	83	78	82	83
84	83	72	76	62	75	73	103	72	102
87	62	84	77	56	73	62	64	64	83
90	75	94	81	62	78	79	74	83	84
93	54	67	58	42	55	83	70	64	67
96	63	64	79	36	64	54	63	61	71
99	59	74	64	54	63	51	53	61	63
102	59	65	65	37	54	53	66	44	60
105	55	79	68	31	46	57	44	55	59
108	49	44	57	41	54	53	52	41	64
111	54	44	56	50	43	41	42	61	62
114	48	56	48	38	36	39	53	41	39
117	50	33	53	29	28	37	37	53	35
120
