# Supplementary material for: Recognition and control of neutrophil extracellular trap formation by MICL
Source: Nature. 2024 Aug 14;633(8029):442–50. doi: 10.1038/s41586-024-07820-3 (PMC11390483; doi:10.1038/s41586-024-07820-3)
Supplement: Supplementary file 14 — Source Data Extended Data Fig. 7 [file 41586_2024_7820_MOESM14_ESM.xlsx]

## Sheet: Ext 7a
Minutes	NETs WT			NETs KO
0	8995.25	9000.25	9102.25	9251.25	9305.75	9425
10	8211.25	8370.25	8218.75	9263.25	8737.75	8554.75
20	7862.75	7739.5	7707.5	8448	8335	8305
30	7693.25	7717.25	7575.75	9145.5	8306.75	8258.75
40	7651.5	7745	7492.25	9418.25	8229.25	8394.5
50	7693	7859.25	7576.5	9693.5	8400.75	8492.25
60	7733.75	7925.25	7686	9723.5	8462.25	8631.5
70	7803	8040	7803.75	9437.75	8641.75	8779.5
80	7917.5	8161.25	7900	9472	8803	8852.25
90	7931	8287.75	7934	9282	8932.25	8975
100	7941	8250.5	7992.75	9182	8962.75	9072.5
110	8100.5	8324	8115.75	9172	9046	9142
120	8177.75	8304.25	8142.5	9240.25	9135.5	9226.25
130	8200.5	8390.25	8191.75	9294.5	9301	9395
140	8195.75	8427.25	8191.75	9348.75	9268.5	9417.25
150	8281	8456.25	8304.75	9404.5	9287.75	9555
160	8328.5	8568	8368.5	9549.5	9476	9625.75
170	8419.25	8634	8393.25	9632.75	9488.75	9647.5
180	8376.75	8638.75	8410.5	9638.75	9490.5	9751.25
190	8466.5	8667	8510.75	9621.75	9578	9809.25
200	8451.25	8706	8530.25	9650.5	9671.5	9979.75
210	8539	8822.5	8619.5	9797.5	9714.25	10020.2
220	8622.5	8786	8809	9814.75	9850.75	10116
230	8610.5	8847.75	8838.75	9854	9877.25	10125.2
240	8662.25	8816.25	8863	9958	10060.8	10153.2
250	8693.5	8866.5	8840	10008	10172.8	10239.5
260	8801.25	8934	8998.25	10039	10312.8	10352.8
270	8903.75	8931.75	9056.75	10134.8	10369.2	10461.5
280	8939.75	9012.25	9095.5	10167.2	10354.5	10471
290	9014.5	8957.75	9187	10235	10290.8	10599.5
300	8939.75	9077.25	9156.75	10345.2	10392.5	10549.2
310	9048.5	9189.75	9205.25	10250.8	10439.8	10588.8
320	9124	9290.75	9367.5	10371.5	10590.2	10778.5
330	9123.75	9286	9440.5	10415.5	10618	10809.8
340	9186.25	9358.75	9362.75	10572.2	10640.5	10935.5
350	9286.75	9393.75	9466.5	10621.5	10790.2	11063.8
360	9375.5	9465.25	9573.5	10567.2	10780	11232
370	9354.5	9484	9559.5	10702.2	10812.5	11170.2
380	9379.5	9526.75	9663	10823.5	10846.5	11177.2
390	9497.5	9625.75	9737.25	10715	10937.5	11189.8
400	9535.25	9630	9792.25	10786	10965.8	11143.2
410	9630	9588.25	9776	10904	11083.5	11244.8
420

## Sheet: Ext 7b
	WT
Cit-H3	29.31	1.143	0.7462	0.2357	26.37	0.2316	0.864	0.3585	0.2294	0.9083	0.8571	0.2394	0	0.02902	5.115	0.1628	0.02439	0.2166	0.05037	0.818	0.3911	3.912	0.05934	0.6205	0.04482	0.3281	0.2753	1.073	1.023	0.8063	0.5948	0.6423	0.1947	0	4.823	0.4485	0.1332	0.2798	1.832	0.05377	0	0.5646	9.626	0.758	0	3.666	0.2741	4.063	0.5224
MPO	10.19	0.19	1.669	1.828	20.61	1.444	0.2811	0.811	0.7165	0.6515	1.549	0.6404	0.04396	0.4776	0.5469	2.039	0.4952	2.15	0.02488	1.363	5.298	4.973	1.972	2.354	0.8498	3.374	2.194	1.514	1.448	2.988	0.8509	1.63	2.145	0.01061	6.548	0.2139	2.125	5.08	3.177	0.436	0.0467	1.525	0.9258	5.565	0.01108	0.7421	0.7701	1.668	0.9484
	MICL KO
Cit-H3	5.151	0.06214	0.005468	0.3458	0.02997	0.01579	0.001815	0.01169	1.63	0.008177	0.006141	0	0.04011	0	0	0.06478	0	0	0.002616	0	0	2.812	0.6628	0	0.008966	0.03797	0	0.007058	0.005879	0.003111	0.05295	0.02324	130.1	0.008458	0	0.5266	0.1616	0.004242	0.005573	0	0.05662	0	0	0.05929	2.221	2.32	0	0.001637	0.002471
MPO	13.16	2.623	2.772	0.8708	2.29	0.873	0.9437	1.343	2.049	4.143	1.135	0.7966	3.39	2.295	0	1.544	0.3366	1.2	3.881	0.8083	0.0225	0.9173	1.817	0.2565	1.528	2.454	0.2531	3.19	3.018	4.803	4.903	6.794	47.16	0.7554	1.468	8.569	1.221	1.858	3.3	0.1153	3.406	1.658	0.277	2.216	0.7705	7.019	0.2808	2.653	2.946
[truncated: 412 more columns]

## Sheet: Ext 7c
Minutes	KO NETs			KO NETs+polyB
0	37	31	36	39	40	35
3	198	215	207	241	208	247
6	376	382	329	373	388	401
9	380	369	371	391	435	442
12	385	408	383	430	441	416
15	416	419	439	386	433	381
18	460	476	473	461	538	453
21	563	542	596	535	592	459
24	683	680	649	578	695	524
27	724	734	707	677	754	640
30	793	748	747	762	807	619
33	857	791	792	832	843	720
36	817	826	833	790	850	683
39	832	847	748	700	834	676
42	769	815	756	732	767	659
45	755	799	700	725	708	607
48	713	714	659	677	649	597
51	662	668	584	602	589	498
54	616	535	576	535	506	505
57	501	534	481	461	512	456
60	509	496	444	475	449	441
63	412	428	399	404	408	372
66	379	441	384	409	432	387
69	356	369	375	339	365	350
72	384	415	362	345	362	365
75	385	379	330	374	329	330
78	358	370	309	314	334	318
81	306	319	307	330	298	274
84	312	317	290	283	288	292
87	293	313	252	281	281	251
90	314	302	262	240	276	250
93	233	268	251	262	254	238
96	272	280	226	279	227	204
99	253	266	248	248	241	219
102	259	259	225	239	213	222
105	239	247	214	210	266	224
108	223	207	181	193	203	196
111	200	201	202	188	176	196
114	166	186	195	165	192	162
117	192	178	171	161	183	163
120

## Sheet: Ext 7d
Minutes	Medium WT			Medium KO			NETs WT			NETs KO			NETs+GSK WT			NETs+GSK KO			NETs+dpi WT			NETs+dpi KO
0	689.25	746.75	758.5	687	787	887	2559.25	4894	3760	5130.75	4138	4878.5	781.5	1804.5	1861	1287	1560	1269	1728.75	1674	1806	1357	1588.75	1608
10	795	894.25	895.75	826	888	1069	2393.25	4687	3375.25	4852	3917.75	5054.75	1206.75	1734	1807	1237	1521	1311	1716.5	1655	1693	1319	1718.5	1474
20	789	797	888.5	823	761	1152	2185	4239	3259.5	4800.75	3798	4914	1380.75	1710.75	1771	1279	1592	1251	1720	1644	1569	1399	1625.5	1539
30	794.75	828.75	938.25	812	918	1225	2265.75	4388	3231.25	4912.25	3949	5091.75	1400	1734.75	1820	1452	1566	1452	2777.5	1666	1634	1479	1619.5	1479
40	813	849.25	954.5	821	951	1266	2182.75	4433	3185.25	5090	3974	5314.5	1432.5	1747.25	1806	1472	1612	1366	1637	1619	1598	1540	1625.75	1529
50	811.5	838.75	951.25	838	909	1272	2171.75	4576	3240	5270.75	4755	5466	1438.5	1763.75	1793	1433	1710	1387	1726.25	1690	1620	1560	1680.75	1551
60	873.25	853	1006	837	1016	1326	2222.5	4125.75	3313.25	5425	4910	5726.5	1553.5	1788.75	1790	1488	1746	1453	1746	1665	1812	1546	1725	1589
70	871.25	892.75	1032	869	980	1400	2205	4252.5	3371.25	5525.5	5033	5869.5	1561.25	1868.25	1865	1470	1767	1621	1822.25	1679	1761	1639	1803.25	1631
80	922.75	894.5	1028	875	1003	1364	2258.25	4267.75	3416	5728.5	5226	6052.75	1602.75	1920.25	1894	1604	1834	1574	1815.25	1685	1759	1674	1802.5	1717
90	985.5	958.5	1101.25	880	1095	1446	2316.75	4372.5	3489.25	5836.25	5358	6245.25	1620	1989.25	1963	1620	1680	1707	1886.75	1793	1880	1785	1857.75	1686
100	1021.25	1009	1146.5	977	1129	1501	2366	4440.25	3512	5930.25	5423	6435.75	1683.75	2018	2002	1804	1985	1772	2279.5	1756	1856	1797	1883.25	1652
110	1072.25	1055.25	1196.25	931	1195	1592	2397	4515.5	3579.25	6056	5614	6556.5	1780.5	2096.5	2147	1763	1864	1814	2040.5	1856	1932	1882	1893	1764
120	1093.75	1114	1214.75	1039	1197	1551	2410	4576.75	3650.25	6148.25	5741	6696.5	1789	2147.25	2062	1790	2020	1855	2022.75	1898	1874	1853	1956.75	1824
130	1120.25	1160	1303.75	1089	1241	1710	2494.75	4674.75	3741.75	6273.75	5835	6807	1831.25	2195.75	2269	1888	1930	1980	2081	1917	1968	1916	1839.75	1849
140	1137.25	1174.75	1304.75	1127	1264	1685	2512	4713.75	3792.25	6349.5	6009	6933.25	1883.5	2258.5	2197	1985	2206	1999	2069	1984	2052	1921	1888	1908
150	1173	1155.75	1309	1080	1272	1722	2558.5	4807.75	3844.75	6488.5	6156	7075.25	1957	2259.75	2258	2065	2146	2104	2287.5	2075	2160	2059	1937	1926
160	1160.25	1272.75	1314.75	1078	1293	1753	2612.25	4875.25	3911.75	6586	6312	7175.5	2035.5	2392.25	2359	2060	2038	2201	2284	2096	2140	2055	2000.75	1951
170	1202.5	1209	1399.75	1199	1406	1824	2658.25	5006	3999.75	6714.75	6344	7314.5	2126.25	2392.75	2421	2284	2527	2250	2300	2196	2128	2163	2028.25	2009
180	1246	1227.5	1408.5	1212	1423	1824	2725	5018.75	4045	6790.75	6537	7417	2205.25	2456.5	2522	2235	2250	2440	2346.5	2155	2231	2213	2017	2017
190	1236.75	1272.75	1450.5	1236	1487	1876	2735.75	5131.25	4108.5	6929.75	6628	7590.5	2302.75	2538.75	2470	2342	2509	2540	2447.5	2295	2176	2214	2094.75	2118
200	1279.75	1280.75	1461.25	1295	1434	1872	2772.5	5223.5	4161.5	7022.25	6714	7739.5	2461.75	2606.75	2656	2464	2488	2579	2542.5	2235	2332	2279	2189.25	2098
210	1328.75	1310.25	1492.75	1301	1449	1906	2803	5275.5	4257.5	7130	6821	7844.25	2552.5	2657.75	2695	2533	2435	2642	2566.5	2266	2388	2320	2224	2143
220	1387.5	1337.5	1550	1345	1554	1973	2881.5	5317.25	4310.5	7204	6867	7911.75	2613.5	2765.25	2730	2626	2556	2837	2755.75	2301	2397	2348	2247	2348
230	1412	1407.5	1643.25	1440	1745	2035	2877.25	5392	4357	7304.75	6989	8043.25	2760.25	2857.25	2894	2833	2653	2993	2708.75	2501	2405	2504	2300.5	2263
240	1463.75	1447	1682.5	1472	1795	2023	2908	5487.25	4400.75	7437.25	7059	8154.75	2874.25	2974.25	3036	2967	2815	3104	2686.5	2447	2495	2651	2476.5	2376
250	1515.75	1483.25	1717	1488	1905	2050	2947.25	5568.75	4487.5	7481.25	7137	8337	3010.25	3065	3060	3017	2875	3190	2841	2687	2633	2834	2501.25	2559
260	1591.75	1602.5	1790	1524	2041	2083	2979	5686.75	4525.75	7608	7263	8443	3160	3228.5	3145	3199	3579	3323	3103	2597	2661	2796	2582.75	2593
270	1658.25	1609.5	1855	1664	2072	2128	3039.75	5749.25	4644.5	7709.5	7311	8615.25	3279.5	3247.75	3351	3320	3270	3589	3028.25	2808	2815	2864	2594.25	2568
280	1745.75	1717.75	1962	1637	2309	2227	3101.75	5851	4716	7810.75	7281	8765.75	3468.25	3451.25	3399	3582	3203	3620	3135.5	2845	2873	2958	2711.25	2671
290	1775.25	1780.75	2009	1654	2437	2278	3165.5	5924.25	4768.25	7879	7437	8872.5	3517	3566	3529	3702	3491	3780	3264.25	2787	3045	3104	2782.25	2899
300	1914.5	1791.25	2166.5	1827	2554	2474	3190.25	6042.25	4838.75	7992.75	7498	8957.5	3712	3707.75	3819	3813	3346	3929	3467.5	2992	3110	3169	2896	2873
310	2014.75	1900.5	2213	1927	2616	2378	3235.5	6040	4890.75	8027	7487	9041.5	3935.75	3821	3830	4035	3710	4188	3398	3138	3185	3297	3071	2932
320	2105.25	2038.5	2273.75	2000	2648	2487	3273	6154.25	4985.25	8125	7670	9220.5	3975.5	4039	3887	4309	3713	4286	3562.5	3467	3216	3311	3054.75	3020
330	2145	2062.5	2371.25	2034	2774	2599	3360.75	6228.25	5012.5	8193	7636	9258.75	4126	4148.75	4095	4387	3975	4319	3796.5	3340	3369	3552	3314.5	3177
340	2249	2092.75	2444	2156	2788	2622	3330.5	6238.5	5113.25	8291	7647	9370.25	4239.75	4398.5	4362	4445	3853	4466	3778.5	3356	3525	3647	3343	3282
350	2347.75	2167.25	2504.75	2210	2919	2678	3425.5	6334.5	5155	8306	7838	9450.25	4394	4438.75	4637	4723	4202	4683	3903	3518	3587	3749	3526	3230
360	2439.5	2236.25	2618.75	2328	3173	2736	3463.5	6381	5202.75	8389	7885	9622.5	4563.25	4630.25	4661	5060	4305	4824	4102.25	3696	3706	3932	3664.5	3634
370	2518	2270.5	2697.25	2359	3220	2851	3563.5	6468.25	5276	8432	7931	9728	4742	4851	4928	5133	4291	4920	4142.25	3956	3837	4002	3746.5	3607
380	2505.5	2301.75	2762.25	2504	3290	2897	3612.25	6533.75	5346	8548	8025	9810.75	4771	5017.25	5189	5325	4602	5215	4416.25	3827	3869	4285	3844	3625
390	2645.75	2402	2886.5	2551	3433	2957	3660.25	6564.75	5426.25	8568	8127	9924.25	4936.5	5131	5222	5308	4602	5301	4451.25	3972	3941	4252	3996.5	4081
400	2667.25	2421	2912.75	2612	3433	3103	3703.75	6651.25	5498	8623	8143	10044	5034	5395	5393	5732	4931	5458	4694.75	4159	4221	4366	4133.75	3974
410	2734.25	2571.75	2963.75	2743	3433	3097
420

## Sheet: Ext 7e
WT cultured	MICL KO cultured
1.08853	0.465835
1.09329	0.461081
0.919786	0.537136
0.898396	0.520499

## Sheet: Ext 7f
Minutes	WT NETs			WT cultured			KO NETs			KO cultured
0	21	44	54	49	57	76	146	54	50	96	77	95
2	34	26	32	66	67	39	169	79	61	47	87	109
4	48	42	31	52	39	68	283	199	101	61	65	90
6	37	45	48	42	41	66	401	287	159	46	57	82
8	56	56	32	92	58	68	570	330	195	66	71	101
10	59	51	41	84	58	72	785	417	251	80	87	91
12	71	44	70	64	92	71	994	585	323	78	105	146
14	73	68	50	91	71	104	1135	832	552	105	84	119
16	62	59	42	91	63	104	1207	979	609	83	103	160
18	66	54	52	109	112	112	1266	1014	849	75	99	159
20	80	59	59	76	87	145	1292	1132	975	112	104	147
22	73	80	76	173	119	132	1310	1298	1234	92	64	161
24	69	77	114	128	125	180	1441	1318	1429	91	114	261
26	73	91	93	87	107	189	1357	1423	1637	153	90	203
28	76	131	147	106	150	214	1469	1450	1607	114	114	238
31	67	160	131	144	116	233	1533	1355	1615	168	168	221
33	118	181	131	149	123	212	1504	1394	1700	92	158	233
35	128	149	148	137	148	249	1473	1484	1729	190	149	250
37	118	138	177	135	173	326	1451	1545	1917	168	174	316
39	133	189	190	166	176	303	1559	1563	1726	173	159	337
41	110	185	249	209	190	283	1650	1544	1838	153	185	298
43	118	179	211	188	256	329	1377	1423	1736	209	221	344
45	124	254	204	245	222	345	1487	1459	1875	210	214	393
47	129	238	264	234	260	286	1549	1524	1762	206	263	368
49	150	235	267	258	255	343	1505	1523	1850	212	225	315
51	131	275	302	249	317	347	1462	1444	1736	216	207	364
53	130	322	283	252	313	433	1545	1551	1670	229	175	368
55	142	255	338	201	229	300	1542	1427	1771	193	259	376
57	151	271	275	291	324	400	1498	1496	1716	211	273	385
59	153	259	211	268	224	384	1486	1421	1879	228	244	330
62	199	261	317	267	241	297	1511	1455	1808	223	225	372
64	140	272	277	251	240	362	1598	1534	1826	230	185	361
66	116	330	295	254	248	388	1534	1583	1847	202	224	350
68	118	318	330	241	287	299	1496	1418	1883	194	212	344
70	160	305	285	257	207	354	1484	1506	1746	236	251	337
72	142	306	314	217	247	383	1533	1355	1800	158	239	390
74	122	338	280	225	206	346	1504	1464	1712	179	310	353
76	141	325	272	177	251	332	1424	1527	1903	166	231	358
78	118	353	296	216	243	370	1341	1528	1889	249	247	459
80	146	296	295	176	224	322	1530	1528	1845	198	225	440
82	142	302	306	225	211	304	1506	1564	1900	160	193	369
84	141	344	349	197	208	347	1595	1498	1850	220	251	352
86	187	333	346	197	277	300	1440	1441	1871	183	209	302
88	149	304	331	171	241	287	1539	1416	1892	190	223	274
90	134	337	313	218	230	283	1412	1483	1783	172	187	307
93	153	380	344	198	205	328	1459	1420	1765	164	233	348
95	171	333	328	161	248	324	1472	1362	1725	133	205	345
97	143	325	385	149	256	285	1477	1428	1804	154	203	258
99	135	306	383	207	227	314	1530	1402	1782	169	146	308
101	95	328	309	193	192	334	1282	1476	1737	142	194	300
103	119	325	360	180	217	301	1420	1334	1785	104	162	241
105	169	296	305	168	207	276	1343	1478	1729	129	171	243
107	122	319	323	187	257	296	1307	1396	1729	120	170	284
109	137	336	370	218	205	246	1361	1415	1727	122	170	274
111	127	352	390	182	219	226	1295	1273	1789	120	202	257
113	142	382	375	166	183	266	1388	1438	1633	145	188	246
115	137	329	335	195	197	294	1450	1292	1594	118	141	245
117	147	346	358	160	150	293	1246	1332	1593	88	195	222
119	120	358	408	178	269	285	1378	1346	1634	138	154	266
121	150	364	384	222	177	273	1306	1350	1578	113	165	253
124	157	322	346	163	229	242	1279	1329	1561	98	154	200
126	181	324	407	172	245	281	1174	1352	1698	102	141	228
128	142	310	335	197	202	302	1270	1315	1532	106	170	224
130	127	338	382	137	157	292	1278	1247	1486	107	144	225
132	131	327	358	159	171	249	1174	1200	1545	116	144	202
134	110	344	343	164	231	253	1235	1217	1604	107	114	215
136	139	345	404	164	196	220	1133	1311	1545	123	90	229
138	175	382	400	174	178	237	1150	1244	1488	134	133	230
140	131	360	453	145	158	271	1138	1168	1431	105	120	193
142	125	374	348	116	247	245	1073	1122	1492	87	99	186
144	120	340	378	155	195	297	1233	1142	1341	111	121	251
146	94	377	399	113	212	237	1053	1128	1435	117	146	254
148	147	394	440	175	181	267	1227	1238	1468	77	132	217
150	119	341	364	143	159	190	1117	1108	1452	87	106	230
152	97	384	390	167	177	250	1073	1125	1443	72	114	217
155	117	427	408	154	191	239	1059	1117	1427	115	103	200
157	121	327	420	123	198	261	1026	1055	1265	59	130	202
159	144	379	378	170	184	275	1139	1053	1414	90	127	246
161	147	376	353	155	203	237	955	1262	1255	107	80	202
163	123	427	356	108	208	321	963	1103	1122	99	116	163
165	100	373	331	118	188	266	971	1205	1258	93	133	183
167	155	361	417	124	177	238	1047	941	1373	68	103	155
169	153	343	424	132	210	251	1070	1045	1261	82	96	197
171	106	443	355	130	110	217	999	995	1301	104	97	194
173	84	311	377	138	186	230	869	1047	1271	106	106	199
175	138	397	392	149	181	186	968	970	1209	103	105	157
177	152	288	364	153	162	249	987	923	1258	110	98	185
179	146	361	344	96	181	199	966	976	1254	80	112	224
181	116	394	363	140	159	176	930	933	1168	55	86	189
183	146	333	399	102	178	232	925	982	1099	81	129	145
186	126	314	344	139	155	238	913	866	1063	107	92	142
188	124	342	399	152	142	165	890	916	1082	88	91	162
190	167	322	362	116	123	181	958	917	1108	80	65	163
192	119	301	406	124	162	145	919	925	1205	76	77	199
194	115	290	394	112	154	214	872	870	1101	83	85	152
196	160	334	405	132	140	226	918	834	1100	89	91	160
198	115	336	367	135	141	184	875	963	1011	71	101	222
200	135	376	332	113	129	185	851	861	1135	98	82	177
202	112	375	421	103	152	174	892	818	1049	134	82	181
204	114	333	381	103	135	145	812	862	975	130	127	138
206	77	330	408	118	160	244	781	722	1003	120	81	168
208	132	355	334	147	156	227	855	923	959	87	99	165
210	94	404	347	150	130	156	783	828	1003	101	80	120
212	124	300	362	82	131	177	844	814	981	79	57	200
214	136	359	355	105	122	163	779	769	1077	66	100	196
217	126	331	381	110	137	212	807	738	937	100	89	164
219	114	375	425	109	121	154	746	794	885	92	120	142
221	94	339	361	110	136	190	777	720	944	113	72	124
223	107	378	376	95	130	157	838	813	976	67	103	165
225	105	357	324	95	116	120	663	854	1056	74	68	112
227	70	338	384	90	167	183	804	756	1008	89	117	132
229	108	367	340	100	106	204	840	712	923	108	92	158
231	113	321	387	82	108	161	785	742	975	116	99	135
233	117	375	365	101	153	170	715	811	885	101	79	129
235	90	313	381	113	126	136	684	729	938	86	103	134
237	151	403	328	111	138	167	722	690	880	91	103	165
239	110	326	326	96	123	152	679	647	857	89	111	120
241	124	306	343	113	95	174	682	721	944	93	83	115
243	118	321	373	63	114	123	709	704	935	102	105	136
245	119	282	341	74	93	115	693	659	807	92	87	122

## Sheet: Ext 7g
Fc-hMICL	Fc-control	Fc-hMICL+aMICL	Fc-hMICL+isotype
0.2953	0.052	0.0733	0.2212
0.2923	0.0434	0.0784	0.2431
0.2912	0.0424	0.0725	0.2456
0.3352	0.0495	0.0787	0.2962
0.3355	0.0467	0.0916	0.2618
0.332	0.049	0.0831	0.2872

## Sheet: Ext 7h
Minutes				KO-NETs KO						KO-NETs+prot K KO						KO-NETs+DNase KO
0				72	63	77				47	61	43				29	34	32
3				84	101	160				45	63	48				33	19	23
6				335	407	663				70	68	69				26	25	35
9				592	644	819				171	178	235				28	27	39
12				597	616	748				225	217	246				39	32	47
15				598	657	780				185	221	235				40	30	29
18				616	602	658				203	198	200				41	43	43
21				568	605	666				243	200	181				32	57	40
24				506	579	647				210	194	211				39	49	39
27				462	513	600				210	207	187				43	25	28
30				488	478	526				195	179	176				39	27	35
33				431	437	460				160	202	142				31	22	27
36				397	406	481				173	159	154				42	41	29
39				330	376	413				141	145	120				20	27	32
42				284	336	376				129	117	117				22	28	31
45				267	318	320				135	112	110				27	28	18
48				271	295	307				91	129	101				26	27	30
51				246	273	251				89	121	111				20	33	20
54				206	257	290				84	112	93				35	14	16
57				250	226	259				77	94	88				23	27	26
60				203	191	234				94	102	95				23	17	14
63				183	209	232				79	81	97				15	41	16
66				190	165	195				64	91	73				28	29	14
69				174	188	206				53	72	62				17	24	26
72				161	179	236				75	67	69				26	12	20
75				157	157	193				54	94	72				14	17	15
78				152	144	162				68	58	66				33	30	24
81				124	172	157				43	51	57				17	17	21
84				152	160	156				51	65	60				11	21	27
87				129	125	152				55	74	54				19	33	16
90				148	151	160				44	68	48				7	20	23
93				117	138	154				68	61	56				13	9	18
96				140	128	165				57	67	61				20	21	21
99				125	127	127				51	43	55				16	17	18
102				129	123	136				51	52	57				13	21	21
105				133	157	144				49	41	55				22	23	20
108				115	117	131				45	53	43				27	27	19
111				112	110	119				53	50	44				31	17	27
114				104	122	106				33	42	48				19	18	25
117
120

## Sheet: Ext 7i
Fc-MICL	Fc-control	Fc-MICL+αMICL	Fc-MICL+isotype
0.1652	0.0321	0.0768	0.1113
0.1645	0.0368	0.0444	0.1572
0.1641	0.032	0.0479	0.1452
0.1858	0.0231	0.0689	0.1721
0.2058	0.0411	0.1163	0.1923
0.2301	0.0367	0.0601	0.1659

## Sheet: Ext 7j
	WT						MICL KO
LPS	1.46311	1.76547	1.86525	2.63018	1.93523	1.92774	2.26285	2.16106	2.26353	1.39983	1.02009	1.28771
NETs	1.12309	1.37729	1.28018	1.22015	0.954915	0.743936	1.12309	1.37729	1.53669	6.24209	1.5413	1.58355
