# Supplementary material for: Recognition and control of neutrophil extracellular trap formation by MICL
Source: Nature. 2024 Aug 14;633(8029):442–50. doi: 10.1038/s41586-024-07820-3 (PMC11390483; doi:10.1038/s41586-024-07820-3)
Supplement: Supplementary file 15 — Source Data Extended Data Fig. 8 [file 41586_2024_7820_MOESM15_ESM.xlsx]

## Sheet: Ext 8a
WT	MICL KO
6.60377	11.9149
5.42986	11.9454
11.6279	8.51064
6.94444	17.6471

## Sheet: Ext 8b
Kidney			liver
WT	MICL KO		WT	MICL KO
226.629	106.383		155.039	11.0497
376.569	159.236		105.263	38.4986
191.571	94.0439		74.8663	17.6367
0	68.9655		490.694	616.216
80.6452	90.9091		660.793	300.375
254.777	231.214		192.953	89.0688
273.438	350.318		383.523	92.7487
70.4225	190.476		85.6164	549.872
129.31	147.601		9.85222	104.076
301.724	135.593		39.0625	54.2215
122.449	35.5872		83.5073	64.6552
64.3087	103.093		28.6533	54.1516
292.887	280		44.2968	53.5906
116.731	37.7358		20.4082	77.6197
